# Supplementary material for: Bis{1-[(1H-benzimidazol-1-yl)meth­yl]-1H-imidazole-κN 3}bis­(3,5-dicarb­oxy­benzoato-κ2 O 1,O 1′)nickel(II) octa­hydrate
Source: Acta Crystallogr Sect E Struct Rep Online. 2013 Mar 2;69(Pt 4):m184. doi: 10.1107/S1600536813003322 (PMC3629470; doi:10.1107/S1600536813003322)
Supplement: Supplementary file 1 [file e-69-0m184-sup1.cif]

##############################################################################
#                                                                            #
# This CIF contains the data in a paper accepted for publication in          #
# Acta Crystallographica Section E. It conforms to the requirements of       #
# Notes for Authors for Acta Crystallographica Section E, and has been       #
# peer reviewed under the auspices of the IUCr Commission on Journals.       #
#                                                                            #
# Full details of the Crystallographic Information File format               #
# are given in the paper "The Crystallographic Information File (CIF):       #
# a New Standard Archive File for Crystallography" by S. R. Hall, F. H.      #
# Allen and I. D. Brown [Acta Cryst. (1991), A47, 655-685].                  #
#                                                                            #
# The current version of the core CIF dictionary is obtainable from          #
# ftp://ftp.iucr.org/pub/cif_core.dic.                                       #
#                                                                            #
# Software is freely available for graphical display of the structure(s)     #
# in this CIF. For information consult the CIF software page                 #
# http://www.iucr.org/resources/cif/software.                                #
#                                                                            #
# This file may be used for bona fide research purposes within the           #
# scientific community so long as proper attribution is given to the journal # 
# article from which it was obtained.                                        #
#                                                                            #
##############################################################################
data_global
_audit_creation_method     'SHELXL-97'
_journal_date_recd_electronic     2013-01-28
_journal_date_accepted     2013-02-01
_journal_name_full     'Acta Crystallographica, Section E'
_journal_year     2013
_journal_volume     69
_journal_issue      4
_journal_page_first     m184
_journal_page_last     m184
_journal_paper_category     QM
_journal_paper_doi     10.1107/S1600536813003322
_journal_coeditor_code     SU2557
_publ_contact_author_name     'Dr. Yong-Yan Jia'
_publ_contact_author_address
;
Pharmacy College
Henan University of Traditional Chinese Medicine
Zhengzhou
450008
People's Republic of China
;
_publ_contact_author_email     'hnzyjyy@126.com'
_publ_contact_author_fax     '86 371 65962746'
_publ_contact_author_phone     '86 371 65962746'
_publ_section_title
;\
Bis{1-[(1<i>H</i>-benzimidazol-1-yl)methyl]-1<i>H</i>-imidazole-\k<i>N</i>^3^}\
bis(3,5-dicarboxybenzoato-\k^2^<i>O</i>^1^,<i>O</i>^1'^)nickel(II)
octahydrate
;
loop_
    _publ_author_name
    _publ_author_footnote
    _publ_author_address
    'Yong-Yan Jia' ?
;
Pharmacy College
Henan University of Traditional Chinese Medicine
Zhengzhou 450008
People's Republic of China
;
    'Jing-Jing Fan' ?
;
Pharmacy College
Henan University of Traditional Chinese Medicine
Zhengzhou 450008
People's Republic of China
;
    'Xiang-Ge Yin' ?
;
Pharmacy College
Henan University of Traditional Chinese Medicine
Zhengzhou 450008
People's Republic of China
;
    'Wen-Long Zhao' ?
;
Pharmacy College
Henan University of Traditional Chinese Medicine
Zhengzhou 450008
People's Republic of China
;
data_I
_audit_creation_method     SHELXL-97
_chemical_name_systematic
;\
Bis{1-[(1<i>H</i>-benzimidazol-1-yl)methyl]-1<i>H</i>-imidazole-\
\k<i>N</i>^3^}bis(3,5-dicarboxybenzoato-\
\k^2^<i>O</i>^1^,<i>O</i>^1'^)nickel(II) octahydrate
;
_chemical_name_common     ?
_chemical_formula_moiety     'C40 H30 N8 Ni O12, 8(H2 O)'
_chemical_formula_sum     'C40 H46 N8 Ni O20'
_chemical_formula_iupac     '[Ni (C9 H5 O6)2 (C11 H10 N4)2], 8H2 O'
_chemical_formula_weight     1017.56
_chemical_melting_point     ?
_symmetry_cell_setting     monoclinic
_symmetry_space_group_name_H-M     'C 2/c'
_space_group_name_Hall     '-C 2yc'
loop_
    _symmetry_equiv_pos_site_id
    _symmetry_equiv_pos_as_xyz
    1 x,y,z
    2 -x,y,1/2-z
    3 -x,-y,-z
    4 x,-y,1/2+z
    5 1/2+x,1/2+y,z
    6 1/2-x,1/2+y,1/2-z
    7 1/2-x,1/2-y,-z
    8 1/2+x,1/2-y,1/2+z
_cell_length_a     20.623(4)
_cell_length_b     14.626(3)
_cell_length_c     15.471(3)
_cell_angle_alpha     90.00
_cell_angle_beta     104.03(3)
_cell_angle_gamma     90.00
_cell_volume     4527.2(16)
_cell_formula_units_Z     4
_cell_measurement_reflns_used     5823
_cell_measurement_theta_min     1.7246
_cell_measurement_theta_max     27.9086
_cell_measurement_temperature     293(2)
_exptl_crystal_description     prism
_exptl_crystal_colour     green
_exptl_crystal_size_max     0.19
_exptl_crystal_size_mid     0.17
_exptl_crystal_size_min     0.12
_exptl_crystal_density_diffrn     1.493
_exptl_crystal_density_meas     ?
_exptl_crystal_density_method     'not measured'
_exptl_crystal_F_000     2120
_exptl_absorpt_coefficient_mu     0.518
_exptl_absorpt_correction_type     multi-scan
_exptl_absorpt_process_details     '(CrystalClear; Rigaku/MSC, 2004)'
_exptl_absorpt_correction_T_min     0.9080
_exptl_absorpt_correction_T_max     0.9404
_exptl_special_details     ?
_diffrn_ambient_temperature     293(2)
_diffrn_radiation_type     MoK\a
_diffrn_radiation_wavelength     0.71073
_diffrn_radiation_source     'fine-focus sealed tube'
_diffrn_radiation_monochromator     graphite
_diffrn_measurement_device_type     'Rigaku Saturn'
_diffrn_measurement_method     \w
_diffrn_detector_area_resol_mean     28.5714
_diffrn_reflns_number     16185
_diffrn_reflns_av_R_equivalents     0.0450
_diffrn_reflns_av_sigmaI/netI     0.0450
_diffrn_reflns_theta_min     2.04
_diffrn_reflns_theta_max     25.50
_diffrn_reflns_theta_full     25.50
_diffrn_measured_fraction_theta_max     0.998
_diffrn_measured_fraction_theta_full     0.998
_diffrn_reflns_limit_h_min     -24
_diffrn_reflns_limit_h_max     24
_diffrn_reflns_limit_k_min     -14
_diffrn_reflns_limit_k_max     17
_diffrn_reflns_limit_l_min     -18
_diffrn_reflns_limit_l_max     15
_diffrn_standards_number     ?
_diffrn_standards_interval_count     ?
_diffrn_standards_interval_time     ?
_diffrn_standards_decay_%     ?
_refine_special_details
;
Refinement of <i>F</i>^2^ against ALL reflections. The weighted <i>R</i>-factor
<i>wR</i> and goodness of fit <i>S</i> are based on <i>F</i>^2^, conventional
<i>R</i>-factors <i>R</i> are based on <i>F</i>, with <i>F</i> set to zero for
negative <i>F</i>^2^. The threshold expression of <i>F</i>^2^ >
\s(<i>F</i>^2^) is used only for calculating <i>R</i>-factors(gt) <i>etc</i>.
and is not relevant to the choice of reflections for refinement.
<i>R</i>-factors based on <i>F</i>^2^ are statistically about twice as large
as those based on <i>F</i>, and <i>R</i>- factors based on ALL data will be
even larger.
;
_reflns_number_total     4215
_reflns_number_gt     3719
_reflns_threshold_expression     I>2sigma(I)
_refine_ls_structure_factor_coef     Fsqd
_refine_ls_matrix_type     full
_refine_ls_R_factor_all     0.0726
_refine_ls_R_factor_gt     0.0638
_refine_ls_wR_factor_gt     0.1641
_refine_ls_wR_factor_ref     0.1717
_refine_ls_goodness_of_fit_ref     1.126
_refine_ls_restrained_S_all     1.126
_refine_ls_number_reflns     4215
_refine_ls_number_parameters     314
_refine_ls_number_restraints     0
_refine_ls_hydrogen_treatment     constr
_refine_ls_weighting_scheme     calc
_refine_ls_weighting_details
         'calc w=1/[\s^2^(Fo^2^)+(0.0894P)^2^+4.1460P] where P=(Fo^2^+2Fc^2^)/3'
_atom_sites_solution_hydrogens     geom
_atom_sites_solution_primary     direct
_atom_sites_solution_secondary     difmap
_refine_ls_shift/su_max     0.000
_refine_ls_shift/su_mean     0.000
_refine_diff_density_max     0.670
_refine_diff_density_min     -0.467
_refine_ls_extinction_method     none
_refine_ls_extinction_coef     ?
loop_
    _atom_type_symbol
    _atom_type_description
    _atom_type_scat_dispersion_real
    _atom_type_scat_dispersion_imag
    _atom_type_scat_source
    'C' 'C' 0.0033 0.0016
                         'International Tables Vol C Tables 4.2.6.8 and 6.1.1.4'
    'H' 'H' 0.0000 0.0000
                         'International Tables Vol C Tables 4.2.6.8 and 6.1.1.4'
    'N' 'N' 0.0061 0.0033
                         'International Tables Vol C Tables 4.2.6.8 and 6.1.1.4'
    'O' 'O' 0.0106 0.0060
                         'International Tables Vol C Tables 4.2.6.8 and 6.1.1.4'
    'Ni' 'Ni' 0.3393 1.1124
                         'International Tables Vol C Tables 4.2.6.8 and 6.1.1.4'
_computing_data_collection     'CrystalClear (Rigaku/MSC, 2004)'
_computing_cell_refinement     'CrystalClear (Rigaku/MSC, 2004)'
_computing_data_reduction     'CrystalClear (Rigaku/MSC, 2004)'
_computing_structure_solution     'SHELXS97 (Sheldrick, 2008)'
_computing_structure_refinement     'SHELXL97 (Sheldrick, 2008)'
_computing_molecular_graphics     'SHELXTL (Sheldrick, 2008)'
_computing_publication_material     'publCIF (Westrip, 2010)'
loop_
    _atom_site_type_symbol
    _atom_site_label
    _atom_site_fract_x
    _atom_site_fract_y
    _atom_site_fract_z
    _atom_site_U_iso_or_equiv
    _atom_site_thermal_displace_type
    _atom_site_calc_flag
    _atom_site_refinement_flags
    _atom_site_occupancy
    _atom_site_disorder_assembly
    _atom_site_disorder_group
    Ni Ni1 0.50000 0.05398(4) 0.25000 0.0263(2) Uani d S 1.000 . .
    O O1 0.44973(11) 0.17115(16) 0.15907(16) 0.0365(8) Uani d . 1.000 . .
    O O2 0.40111(11) 0.07735(16) 0.23391(16) 0.0338(8) Uani d . 1.000 . .
    O O3 0.15958(15) 0.0697(2) 0.1857(2) 0.0608(13) Uani d . 1.000 . .
    O O4 0.09844(14) 0.1905(2) 0.1294(3) 0.0686(13) Uani d . 1.000 . .
    O O5 0.20784(14) 0.46292(18) 0.0447(2) 0.0522(10) Uani d . 1.000 . .
    O O6 0.31803(15) 0.46684(19) 0.0667(2) 0.0568(10) Uani d . 1.000 . .
    N N1 0.51386(13) -0.03683(19) 0.35162(18) 0.0300(9) Uani d . 1.000 . .
    N N2 0.54931(13) -0.09621(19) 0.48450(18) 0.0293(8) Uani d . 1.000 . .
    N N3 0.65040(14) -0.2528(2) 0.61442(19) 0.0340(9) Uani d . 1.000 . .
    N N4 0.70616(14) -0.13469(19) 0.58371(19) 0.0327(9) Uani d . 1.000 . .
    C C1 0.55815(16) -0.0300(2) 0.4289(2) 0.0277(10) Uani d . 1.000 . .
    C C2 0.47484(17) -0.1117(2) 0.3587(2) 0.0377(11) Uani d . 1.000 . .
    C C3 0.49601(18) -0.1488(3) 0.4409(2) 0.0390(12) Uani d . 1.000 . .
    C C4 0.58605(17) -0.1066(2) 0.5776(2) 0.0335(11) Uani d . 1.000 . .
    C C5 0.64692(16) -0.1648(2) 0.5901(2) 0.0292(10) Uani d . 1.000 . .
    C C6 0.75139(17) -0.2070(2) 0.6066(2) 0.0326(10) Uani d . 1.000 . .
    C C7 0.81932(18) -0.2116(3) 0.6135(2) 0.0413(11) Uani d . 1.000 . .
    C C8 0.8498(2) -0.2936(3) 0.6411(3) 0.0488(14) Uani d . 1.000 . .
    C C9 0.8142(2) -0.3693(3) 0.6597(3) 0.0491(14) Uani d . 1.000 . .
    C C10 0.7470(2) -0.3652(3) 0.6525(3) 0.0473(14) Uani d . 1.000 . .
    C C11 0.71606(17) -0.2822(2) 0.6260(2) 0.0329(11) Uani d . 1.000 . .
    C C12 0.39819(16) 0.1458(2) 0.1831(2) 0.0305(10) Uani d . 1.000 . .
    C C13 0.33326(16) 0.1947(2) 0.1540(2) 0.0298(10) Uani d . 1.000 . .
    C C14 0.27601(17) 0.1527(2) 0.1660(2) 0.0338(11) Uani d . 1.000 . .
    C C15 0.21442(16) 0.1966(2) 0.1419(2) 0.0330(11) Uani d . 1.000 . .
    C C16 0.21099(17) 0.2849(2) 0.1080(2) 0.0352(11) Uani d . 1.000 . .
    C C17 0.26850(17) 0.3292(2) 0.0971(2) 0.0331(11) Uani d . 1.000 . .
    C C18 0.32924(17) 0.2827(2) 0.1189(2) 0.0325(10) Uani d . 1.000 . .
    C C19 0.15416(19) 0.1473(3) 0.1539(3) 0.0441(14) Uani d . 1.000 . .
    C C20 0.26497(19) 0.4268(2) 0.0666(3) 0.0403(11) Uani d . 1.000 . .
    O O7 -0.07964(17) -0.0247(2) 0.2232(2) 0.0719(11) Uani d . 1.000 . .
    O O8 -0.03597(17) -0.1763(2) 0.3458(3) 0.0795(14) Uani d . 1.000 . .
    O O9 0.5992(2) 0.5579(3) 0.5235(3) 0.107(2) Uani d . 1.000 . .
    O O10 -0.0070(3) 0.0946(5) 0.1264(4) 0.183(3) Uani d . 1.000 . .
    H H1A 0.59100 0.01480 0.44280 0.0330 Uiso c R 1.000 . .
    H H2A 0.43950 -0.13330 0.31400 0.0450 Uiso c R 1.000 . .
    H H3 0.12890 0.06020 0.20980 0.0730 Uiso c R 1.000 . .
    H H3A 0.47820 -0.19940 0.46330 0.0470 Uiso c R 1.000 . .
    H H3B 0.61750 -0.28560 0.62170 0.0410 Uiso c R 1.000 . .
    H H4A 0.55640 -0.13310 0.61090 0.0400 Uiso c R 1.000 . .
    H H4B 0.59910 -0.04650 0.60230 0.0400 Uiso c R 1.000 . .
    H H5 0.21090 0.51760 0.05690 0.0630 Uiso c R 1.000 . .
    H H7A 0.84320 -0.16180 0.60010 0.0500 Uiso c R 1.000 . .
    H H8A 0.89570 -0.29890 0.64760 0.0580 Uiso c R 1.000 . .
    H H9A 0.83670 -0.42380 0.67730 0.0590 Uiso c R 1.000 . .
    H H10A 0.72310 -0.41550 0.66490 0.0570 Uiso c R 1.000 . .
    H H14A 0.27870 0.09430 0.19040 0.0410 Uiso c R 1.000 . .
    H H16A 0.17000 0.31480 0.09230 0.0420 Uiso c R 1.000 . .
    H H18A 0.36750 0.31080 0.11000 0.0390 Uiso c R 1.000 . .
    H H1W -0.06060 0.01530 0.19800 0.0860 Uiso d R 1.000 . .
    H H2W -0.11320 -0.02630 0.17870 0.0860 Uiso d R 1.000 . .
    H H3W -0.00440 -0.21200 0.34160 0.0950 Uiso d R 1.000 . .
    H H4W -0.04180 -0.14410 0.29870 0.0950 Uiso d R 1.000 . .
    H H5W 0.61540 0.52330 0.56760 0.1280 Uiso d R 1.000 . .
    H H6W 0.63240 0.55220 0.50050 0.1280 Uiso d R 1.000 . .
    H H7W 0.02720 0.12840 0.13100 0.2200 Uiso d R 1.000 . .
    H H8W -0.03660 0.09890 0.07760 0.2200 Uiso d R 1.000 . .
loop_
    _atom_site_aniso_label
    _atom_site_aniso_U_11
    _atom_site_aniso_U_22
    _atom_site_aniso_U_33
    _atom_site_aniso_U_12
    _atom_site_aniso_U_13
    _atom_site_aniso_U_23
    Ni1 0.0205(3) 0.0263(4) 0.0307(4) 0.0000 0.0033(2) 0.0000
    O1 0.0243(12) 0.0331(14) 0.0513(15) 0.0031(10) 0.0077(11) 0.0034(11)
    O2 0.0270(12) 0.0347(14) 0.0377(13) 0.0067(10) 0.0042(10) 0.0067(11)
    O3 0.0446(18) 0.0437(18) 0.102(3) 0.0041(13) 0.0330(17) 0.0223(16)
    O4 0.0281(15) 0.0512(19) 0.124(3) 0.0069(13) 0.0135(16) 0.0257(18)
    O5 0.0395(16) 0.0236(13) 0.087(2) 0.0071(11) 0.0026(14) 0.0013(14)
    O6 0.0411(17) 0.0366(16) 0.091(2) -0.0024(13) 0.0129(15) 0.0155(15)
    N1 0.0242(14) 0.0300(15) 0.0347(16) 0.0026(11) 0.0048(12) 0.0012(12)
    N2 0.0243(14) 0.0289(15) 0.0332(15) 0.0024(11) 0.0039(11) 0.0034(12)
    N3 0.0287(15) 0.0293(16) 0.0445(17) -0.0005(12) 0.0101(13) 0.0083(13)
    N4 0.0280(15) 0.0285(15) 0.0395(16) 0.0000(12) 0.0044(12) 0.0006(12)
    C1 0.0224(15) 0.0256(17) 0.0349(18) 0.0017(13) 0.0067(13) 0.0007(13)
    C2 0.0286(18) 0.037(2) 0.043(2) -0.0081(15) 0.0002(15) 0.0003(16)
    C3 0.036(2) 0.032(2) 0.047(2) -0.0066(15) 0.0064(16) 0.0048(16)
    C4 0.0305(18) 0.037(2) 0.0316(18) 0.0079(15) 0.0049(14) 0.0020(15)
    C5 0.0297(17) 0.0279(18) 0.0280(17) 0.0025(13) 0.0029(13) 0.0005(13)
    C6 0.0335(18) 0.0285(18) 0.0341(18) 0.0037(14) 0.0048(14) -0.0005(14)
    C7 0.0310(19) 0.045(2) 0.047(2) 0.0018(16) 0.0079(16) -0.0029(17)
    C8 0.034(2) 0.056(3) 0.055(2) 0.0137(18) 0.0083(17) -0.003(2)
    C9 0.044(2) 0.040(2) 0.060(3) 0.0183(18) 0.0065(19) 0.0026(19)
    C10 0.045(2) 0.035(2) 0.061(3) 0.0074(17) 0.0112(19) 0.0092(19)
    C11 0.0298(18) 0.0283(18) 0.0387(19) 0.0059(14) 0.0044(14) 0.0016(14)
    C12 0.0264(17) 0.0296(18) 0.0324(18) 0.0049(14) 0.0012(13) -0.0053(14)
    C13 0.0272(17) 0.0275(18) 0.0325(18) 0.0050(13) 0.0030(13) -0.0008(14)
    C14 0.0286(17) 0.0263(18) 0.045(2) 0.0036(14) 0.0061(15) 0.0034(15)
    C15 0.0262(17) 0.0280(18) 0.044(2) 0.0009(14) 0.0067(15) 0.0008(15)
    C16 0.0262(17) 0.0310(19) 0.047(2) 0.0073(14) 0.0062(15) 0.0017(15)
    C17 0.0269(17) 0.0274(18) 0.042(2) 0.0052(13) 0.0023(14) -0.0004(14)
    C18 0.0278(17) 0.0298(18) 0.0400(19) 0.0018(13) 0.0082(14) -0.0026(15)
    C19 0.034(2) 0.036(2) 0.061(3) 0.0022(16) 0.0092(17) 0.0035(18)
    C20 0.038(2) 0.0285(19) 0.053(2) 0.0036(15) 0.0081(17) 0.0001(16)
    O7 0.0484(19) 0.075(2) 0.090(2) -0.0035(17) 0.0122(17) -0.0016(19)
    O8 0.074(2) 0.059(2) 0.125(3) 0.0071(18) 0.062(2) 0.008(2)
    O9 0.114(4) 0.104(4) 0.106(3) 0.019(3) 0.034(3) 0.002(3)
    O10 0.087(4) 0.270(8) 0.165(5) -0.095(5) -0.024(4) 0.106(5)
_geom_special_details
;
 Bond distances, angles etc. have been calculated using the
 rounded fractional coordinates. All su's are estimated
 from the variances of the (full) variance-covariance matrix.
 The cell esds are taken into account in the estimation of
 distances, angles and torsion angles
;
loop_
    _geom_bond_atom_site_label_1
    _geom_bond_atom_site_label_2
    _geom_bond_site_symmetry_1
    _geom_bond_site_symmetry_2
    _geom_bond_distance
    _geom_bond_publ_flag
    Ni1 O1 . . 2.299(2) yes
    Ni1 O2 . . 2.023(2) yes
    Ni1 N1 . . 2.025(3) yes
    Ni1 O1 . 2_655 2.299(2) yes
    Ni1 O2 . 2_655 2.023(2) yes
    Ni1 N1 . 2_655 2.025(3) yes
    O1 C12 . . 1.264(4) yes
    O2 C12 . . 1.265(4) yes
    O3 C19 . . 1.231(5) yes
    O4 C19 . . 1.285(5) yes
    O5 C20 . . 1.260(5) yes
    O6 C20 . . 1.241(5) yes
    O3 H3 . . 0.8200 no
    O5 H5 . . 0.8200 no
    O7 H1W . . 0.8500 no
    O7 H2W . . 0.8500 no
    O8 H3W . . 0.8500 no
    O8 H4W . . 0.8500 no
    O9 H5W . . 0.8500 no
    O9 H6W . . 0.8500 no
    O10 H8W . . 0.8500 no
    O10 H7W . . 0.8500 no
    N1 C1 . . 1.321(4) no
    N1 C2 . . 1.379(4) no
    N2 C4 . . 1.464(4) no
    N2 C3 . . 1.377(5) no
    N2 C1 . . 1.337(4) no
    N3 C5 . . 1.338(4) no
    N3 C11 . . 1.390(5) no
    N4 C6 . . 1.398(4) no
    N4 C5 . . 1.325(4) no
    N3 H3B . . 0.8600 no
    C2 C3 . . 1.354(4) no
    C4 C5 . . 1.490(5) no
    C6 C11 . . 1.392(4) no
    C6 C7 . . 1.381(5) no
    C7 C8 . . 1.373(6) no
    C8 C9 . . 1.397(6) no
    C9 C10 . . 1.365(6) no
    C10 C11 . . 1.386(5) no
    C12 C13 . . 1.488(5) no
    C13 C18 . . 1.392(4) no
    C13 C14 . . 1.383(5) no
    C14 C15 . . 1.391(5) no
    C15 C16 . . 1.389(4) no
    C15 C19 . . 1.487(5) no
    C16 C17 . . 1.397(5) no
    C17 C18 . . 1.393(5) no
    C17 C20 . . 1.500(4) no
    C1 H1A . . 0.9300 no
    C2 H2A . . 0.9300 no
    C3 H3A . . 0.9300 no
    C4 H4A . . 0.9700 no
    C4 H4B . . 0.9700 no
    C7 H7A . . 0.9300 no
    C8 H8A . . 0.9300 no
    C9 H9A . . 0.9300 no
    C10 H10A . . 0.9300 no
    C14 H14A . . 0.9300 no
    C16 H16A . . 0.9300 no
    C18 H18A . . 0.9300 no
loop_
    _geom_angle_atom_site_label_1
    _geom_angle_atom_site_label_2
    _geom_angle_atom_site_label_3
    _geom_angle_site_symmetry_1
    _geom_angle_site_symmetry_2
    _geom_angle_site_symmetry_3
    _geom_angle
    _geom_angle_publ_flag
    O1 Ni1 O2 . . . 60.46(9) no
    O1 Ni1 N1 . . . 157.24(10) no
    O1 Ni1 O1 . . 2_655 83.59(9) no
    O1 Ni1 O2 . . 2_655 103.95(10) no
    O1 Ni1 N1 . . 2_655 93.21(10) no
    O2 Ni1 N1 . . . 98.90(11) no
    O1 Ni1 O2 2_655 . . 103.95(10) no
    O2 Ni1 O2 . . 2_655 160.54(10) no
    O2 Ni1 N1 . . 2_655 93.84(11) no
    O1 Ni1 N1 2_655 . . 93.21(10) no
    O2 Ni1 N1 2_655 . . 93.84(11) no
    N1 Ni1 N1 . . 2_655 98.01(12) no
    O1 Ni1 O2 2_655 . 2_655 60.46(9) no
    O1 Ni1 N1 2_655 . 2_655 157.24(10) no
    O2 Ni1 N1 2_655 . 2_655 98.90(11) no
    Ni1 O1 C12 . . . 83.57(18) no
    Ni1 O2 C12 . . . 96.0(2) no
    C19 O3 H3 . . . 109.00 no
    C20 O5 H5 . . . 109.00 no
    H1W O7 H2W . . . 91.00 no
    H3W O8 H4W . . . 103.00 no
    H5W O9 H6W . . . 94.00 no
    H7W O10 H8W . . . 116.00 no
    Ni1 N1 C2 . . . 127.4(2) no
    Ni1 N1 C1 . . . 126.1(2) no
    C1 N1 C2 . . . 106.1(3) no
    C1 N2 C4 . . . 126.1(3) no
    C1 N2 C3 . . . 107.9(3) no
    C3 N2 C4 . . . 125.8(3) no
    C5 N3 C11 . . . 108.5(3) no
    C5 N4 C6 . . . 107.5(3) no
    C11 N3 H3B . . . 126.00 no
    C5 N3 H3B . . . 126.00 no
    N1 C1 N2 . . . 110.8(3) no
    N1 C2 C3 . . . 109.4(3) no
    N2 C3 C2 . . . 105.9(3) no
    N2 C4 C5 . . . 113.9(3) no
    N3 C5 N4 . . . 110.7(3) no
    N3 C5 C4 . . . 124.9(3) no
    N4 C5 C4 . . . 124.3(3) no
    N4 C6 C7 . . . 131.2(3) no
    C7 C6 C11 . . . 121.3(3) no
    N4 C6 C11 . . . 107.5(3) no
    C6 C7 C8 . . . 116.5(4) no
    C7 C8 C9 . . . 122.2(4) no
    C8 C9 C10 . . . 121.5(4) no
    C9 C10 C11 . . . 116.6(4) no
    N3 C11 C6 . . . 105.8(3) no
    C6 C11 C10 . . . 121.9(3) no
    N3 C11 C10 . . . 132.3(3) no
    O1 C12 O2 . . . 119.9(3) no
    O1 C12 C13 . . . 122.0(3) no
    O2 C12 C13 . . . 118.2(3) no
    C12 C13 C14 . . . 118.7(3) no
    C14 C13 C18 . . . 119.4(3) no
    C12 C13 C18 . . . 121.8(3) no
    C13 C14 C15 . . . 120.9(3) no
    C14 C15 C19 . . . 118.6(3) no
    C16 C15 C19 . . . 122.0(3) no
    C14 C15 C16 . . . 119.3(3) no
    C15 C16 C17 . . . 120.6(3) no
    C16 C17 C20 . . . 120.1(3) no
    C16 C17 C18 . . . 119.0(3) no
    C18 C17 C20 . . . 120.9(3) no
    C13 C18 C17 . . . 120.7(3) no
    O3 C19 O4 . . . 124.0(4) no
    O3 C19 C15 . . . 120.0(4) no
    O4 C19 C15 . . . 116.1(4) no
    O6 C20 C17 . . . 118.3(3) no
    O5 C20 O6 . . . 124.7(3) no
    O5 C20 C17 . . . 117.0(3) no
    N2 C1 H1A . . . 125.00 no
    N1 C1 H1A . . . 125.00 no
    N1 C2 H2A . . . 125.00 no
    C3 C2 H2A . . . 125.00 no
    N2 C3 H3A . . . 127.00 no
    C2 C3 H3A . . . 127.00 no
    N2 C4 H4B . . . 109.00 no
    C5 C4 H4A . . . 109.00 no
    C5 C4 H4B . . . 109.00 no
    N2 C4 H4A . . . 109.00 no
    H4A C4 H4B . . . 108.00 no
    C8 C7 H7A . . . 122.00 no
    C6 C7 H7A . . . 122.00 no
    C9 C8 H8A . . . 119.00 no
    C7 C8 H8A . . . 119.00 no
    C10 C9 H9A . . . 119.00 no
    C8 C9 H9A . . . 119.00 no
    C9 C10 H10A . . . 122.00 no
    C11 C10 H10A . . . 122.00 no
    C13 C14 H14A . . . 120.00 no
    C15 C14 H14A . . . 120.00 no
    C17 C16 H16A . . . 120.00 no
    C15 C16 H16A . . . 120.00 no
    C13 C18 H18A . . . 120.00 no
    C17 C18 H18A . . . 120.00 no
loop_
    _geom_torsion_atom_site_label_1
    _geom_torsion_atom_site_label_2
    _geom_torsion_atom_site_label_3
    _geom_torsion_atom_site_label_4
    _geom_torsion_site_symmetry_1
    _geom_torsion_site_symmetry_2
    _geom_torsion_site_symmetry_3
    _geom_torsion_site_symmetry_4
    _geom_torsion
    _geom_torsion_publ_flag
    O2 Ni1 O1 C12 . . . . 1.55(17) no
    N1 Ni1 O1 C12 . . . . -25.5(3) no
    O1 Ni1 O1 C12 2_655 . . . -108.47(18) no
    O2 Ni1 O1 C12 2_655 . . . -165.85(18) no
    N1 Ni1 O1 C12 2_655 . . . 94.15(19) no
    O1 Ni1 O2 C12 . . . . -1.55(17) no
    N1 Ni1 O2 C12 . . . . 168.19(19) no
    O1 Ni1 O2 C12 2_655 . . . 72.61(19) no
    N1 Ni1 O2 C12 2_655 . . . -93.1(2) no
    O1 Ni1 N1 C1 . . . . -101.9(3) no
    O1 Ni1 N1 C2 . . . . 70.1(4) no
    O2 Ni1 N1 C1 . . . . -125.5(3) no
    O2 Ni1 N1 C2 . . . . 46.5(3) no
    O1 Ni1 N1 C1 2_655 . . . -20.8(3) no
    O1 Ni1 N1 C2 2_655 . . . 151.2(3) no
    O2 Ni1 N1 C1 2_655 . . . 39.8(3) no
    O2 Ni1 N1 C2 2_655 . . . -148.3(3) no
    N1 Ni1 N1 C1 2_655 . . . 139.4(3) no
    N1 Ni1 N1 C2 2_655 . . . -48.7(3) no
    Ni1 O1 C12 O2 . . . . -2.5(3) no
    Ni1 O1 C12 C13 . . . . 177.0(3) no
    Ni1 O2 C12 O1 . . . . 2.8(3) no
    Ni1 O2 C12 C13 . . . . -176.7(2) no
    Ni1 N1 C1 N2 . . . . 173.3(2) no
    C2 N1 C1 N2 . . . . -0.1(4) no
    Ni1 N1 C2 C3 . . . . -172.8(2) no
    C1 N1 C2 C3 . . . . 0.4(4) no
    C3 N2 C1 N1 . . . . -0.3(4) no
    C4 N2 C1 N1 . . . . -175.6(3) no
    C1 N2 C3 C2 . . . . 0.5(4) no
    C4 N2 C3 C2 . . . . 175.9(3) no
    C1 N2 C4 C5 . . . . -91.3(4) no
    C3 N2 C4 C5 . . . . 94.2(4) no
    C11 N3 C5 N4 . . . . 0.9(4) no
    C11 N3 C5 C4 . . . . -175.4(3) no
    C5 N3 C11 C6 . . . . -0.4(3) no
    C5 N3 C11 C10 . . . . 178.3(4) no
    C6 N4 C5 N3 . . . . -1.0(4) no
    C6 N4 C5 C4 . . . . 175.3(3) no
    C5 N4 C6 C7 . . . . -177.7(3) no
    C5 N4 C6 C11 . . . . 0.7(3) no
    N1 C2 C3 N2 . . . . -0.6(4) no
    N2 C4 C5 N3 . . . . -99.5(4) no
    N2 C4 C5 N4 . . . . 84.7(4) no
    N4 C6 C7 C8 . . . . 177.7(4) no
    C11 C6 C7 C8 . . . . -0.6(5) no
    N4 C6 C11 N3 . . . . -0.2(3) no
    N4 C6 C11 C10 . . . . -179.1(3) no
    C7 C6 C11 N3 . . . . 178.5(3) no
    C7 C6 C11 C10 . . . . -0.4(5) no
    C6 C7 C8 C9 . . . . 1.2(6) no
    C7 C8 C9 C10 . . . . -0.9(7) no
    C8 C9 C10 C11 . . . . -0.1(6) no
    C9 C10 C11 N3 . . . . -177.8(4) no
    C9 C10 C11 C6 . . . . 0.8(6) no
    O1 C12 C13 C14 . . . . 166.0(3) no
    O1 C12 C13 C18 . . . . -16.9(5) no
    O2 C12 C13 C14 . . . . -14.5(4) no
    O2 C12 C13 C18 . . . . 162.6(3) no
    C12 C13 C14 C15 . . . . 178.4(3) no
    C18 C13 C14 C15 . . . . 1.2(5) no
    C12 C13 C18 C17 . . . . -176.1(3) no
    C14 C13 C18 C17 . . . . 1.0(5) no
    C13 C14 C15 C16 . . . . -2.1(5) no
    C13 C14 C15 C19 . . . . 178.3(3) no
    C14 C15 C16 C17 . . . . 0.7(5) no
    C19 C15 C16 C17 . . . . -179.7(3) no
    C14 C15 C19 O3 . . . . 0.9(6) no
    C14 C15 C19 O4 . . . . -179.1(4) no
    C16 C15 C19 O3 . . . . -178.7(4) no
    C16 C15 C19 O4 . . . . 1.3(6) no
    C15 C16 C17 C18 . . . . 1.4(4) no
    C15 C16 C17 C20 . . . . -175.7(3) no
    C16 C17 C18 C13 . . . . -2.3(4) no
    C20 C17 C18 C13 . . . . 174.8(3) no
    C16 C17 C20 O5 . . . . -5.8(5) no
    C16 C17 C20 O6 . . . . 172.5(3) no
    C18 C17 C20 O5 . . . . 177.2(3) no
    C18 C17 C20 O6 . . . . -4.5(5) no
loop_
    _geom_hbond_atom_site_label_D
    _geom_hbond_atom_site_label_H
    _geom_hbond_atom_site_label_A
    _geom_hbond_site_symmetry_A
    _geom_hbond_distance_DH
    _geom_hbond_distance_HA
    _geom_hbond_distance_DA
    _geom_hbond_angle_DHA
    _geom_hbond_publ_flag
    O7 H1W O10 . 0.85 2.09 2.936(7) 170 yes
    O7 H2W O6 5_445 0.85 1.96 2.802(4) 172 yes
    O3 H3 O7 2_555 0.82 2.04 2.782(5) 150 yes
    N3 H3B O8 7_546 0.86 1.95 2.780(5) 162 yes
    O8 H3W O1 6_545 0.85 2.05 2.866(4) 161 yes
    O8 H4W O7 . 0.85 2.14 2.915(5) 151 yes
    O5 H5 N4 8_454 0.82 1.77 2.586(4) 172 yes
    O9 H5W O3 8_555 0.85 2.28 3.133(5) 180 yes
    O9 H6W O6 2_655 0.85 2.05 2.791(5) 146 yes
    O10 H7W O4 . 0.85 1.73 2.579(7) 173 yes
    C1 H1A O5 8_555 0.93 2.56 3.320(4) 139 yes
    C3 H3A O4 6_545 0.93 2.46 3.078(5) 124 yes
    C4 H4A O2 3_656 0.97 2.49 2.895(4) 105 ?
    C4 H4A O1 4_555 0.97 2.55 3.479(4) 160 yes
_iucr_refine_instructions_details
;
TITL c in C2/c
CELL 0.71073  20.6234  14.6257  15.4709  90.000 104.034  90.000
ZERR    4.00   0.0041   0.0029   0.0031   0.000   0.030   0.000
LATT 7
SYMM -X, Y, 0.5-Z
SFAC C  H  N  O  Ni
UNIT 160 184 32 80 4
L.S. 40
omit 0 51
omit -2   2   3
ACTA
BOND $h
FMAP 2
PLAN 50
size 0.19 0.17 0.12
OMIT -2 2 2
OMIT 1 1 2
OMIT 2 0 0
OMIT 4 0 2
OMIT -2 2 1
conf
htab
temp 20
free ni1 c12
EQIV $2 -x+1/2, -y-1/2, -z+1
EQIV $3 -x, y, -z+1/2
EQIV $4 x-1/2, -y+1/2, z-1/2
EQIV $5 x-1/2, y-1/2, z
EQIV $6 -x+1/2, y-1/2, -z+1/2
EQIV $7 x+1/2, -y+1/2, z+1/2
EQIV $8 -x+1, y, -z+1/2
EQIV $9 -x+1/2, y-1/2, -z+1/2
HTAB O7 O10
HTAB O8 O7
HTAB O10 O4
HTAB N3 O8_$2
HTAB O3 O7_$3
HTAB O5 N4_$4
HTAB O7 O6_$5
HTAB O8 O1_$6
HTAB O9 O3_$7
HTAB O9 O6_$8
HTAB O10 O9_$9
WGHT    0.089400    4.146000
FVAR       0.16653
NI1   5    0.500000    0.053982    0.250000    10.50000    0.02049    0.02630 =
         0.03070    0.00000    0.00333    0.00000
N1    3    0.513858   -0.036829    0.351617    11.00000    0.02418    0.02997 =
         0.03468    0.00125    0.00482    0.00256
N2    3    0.549308   -0.096214    0.484500    11.00000    0.02430    0.02895 =
         0.03316    0.00344    0.00389    0.00243
N3    3    0.650396   -0.252782    0.614423    11.00000    0.02874    0.02935 =
         0.04445    0.00827    0.01012   -0.00050
AFIX  43
H3B   2    0.617541   -0.285638    0.621688    11.00000   -1.20000
AFIX   0
N4    3    0.706158   -0.134686    0.583707    11.00000    0.02800    0.02846 =
         0.03946    0.00059    0.00435   -0.00003
O1    4    0.449731    0.171150    0.159066    11.00000    0.02434    0.03315 =
         0.05127    0.00342    0.00770    0.00306
O2    4    0.401113    0.077349    0.233910    11.00000    0.02704    0.03470 =
         0.03775    0.00666    0.00419    0.00666
O3    4    0.159582    0.069711    0.185712    11.00000    0.04464    0.04366 =
         0.10188    0.02229    0.03300    0.00411
AFIX 147
H3    2    0.128948    0.060178    0.209846    11.00000   -1.20000
AFIX   0
O4    4    0.098436    0.190515    0.129396    11.00000    0.02806    0.05118 =
         0.12376    0.02572    0.01352    0.00694
O5    4    0.207844    0.462923    0.044678    11.00000    0.03953    0.02357 =
         0.08698    0.00132    0.00259    0.00711
AFIX 147
H5    2    0.210853    0.517558    0.056894    11.00000   -1.20000
AFIX   0
O6    4    0.318028    0.466840    0.066658    11.00000    0.04111    0.03665 =
         0.09057    0.01552    0.01288   -0.00242
O7    4   -0.079636   -0.024678    0.223236    11.00000    0.04844    0.07470 =
         0.08964   -0.00158    0.01222   -0.00348
AFIX   3
H1W   2   -0.060626    0.015282    0.197956    11.00000   -1.20000
H2W   2   -0.113176   -0.026298    0.178726    11.00000   -1.20000
AFIX   0
O8    4   -0.035968   -0.176252    0.345752    11.00000    0.07354    0.05871 =
         0.12461    0.00754    0.06231    0.00712
AFIX   3
H3W   2   -0.004368   -0.211992    0.341602    11.00000   -1.20000
H4W   2   -0.041818   -0.144142    0.298692    11.00000   -1.20000
AFIX   0
O9    4    0.599172    0.557922    0.523543    11.00000    0.11374    0.10424 =
         0.10612    0.00170    0.03441    0.01862
AFIX   3
H5W   2    0.615432    0.523301    0.567603    11.00000   -1.20000
H6W   2    0.632422    0.552162    0.500533    11.00000   -1.20000
AFIX   0
O10   4   -0.006971    0.094641    0.126363    11.00000    0.08722    0.27043 =
         0.16500    0.10639   -0.02418   -0.09510
AFIX   3
H7W   2    0.027239    0.128421    0.131023    11.00000   -1.20000
H8W   2   -0.036551    0.098931    0.077563    11.00000   -1.20000
AFIX   0
C1    1    0.558148   -0.029996    0.428891    11.00000    0.02243    0.02563 =
         0.03485    0.00072    0.00671    0.00171
AFIX  43
H1A   2    0.591034    0.014812    0.442751    11.00000   -1.20000
AFIX   0
C2    1    0.474836   -0.111704    0.358673    11.00000    0.02859    0.03680 =
         0.04331    0.00033    0.00018   -0.00814
AFIX  43
H2A   2    0.439512   -0.133342    0.313964    11.00000   -1.20000
AFIX   0
C3    1    0.496009   -0.148797    0.440912    11.00000    0.03562    0.03201 =
         0.04693    0.00480    0.00641   -0.00655
AFIX  43
H3A   2    0.478196   -0.199404    0.463333    11.00000   -1.20000
AFIX   0
C4    1    0.586045   -0.106609    0.577587    11.00000    0.03055    0.03687 =
         0.03163    0.00202    0.00490    0.00786
AFIX  23
H4A   2    0.556432   -0.133102    0.610877    11.00000   -1.20000
H4B   2    0.599111   -0.046526    0.602287    11.00000   -1.20000
AFIX   0
C5    1    0.646919   -0.164833    0.590130    11.00000    0.02967    0.02792 =
         0.02799    0.00051    0.00291    0.00246
C6    1    0.751395   -0.207039    0.606588    11.00000    0.03353    0.02852 =
         0.03413   -0.00054    0.00477    0.00372
C7    1    0.819317   -0.211595    0.613475    11.00000    0.03105    0.04491 =
         0.04739   -0.00289    0.00785    0.00176
AFIX  43
H7A   2    0.843169   -0.161770    0.600129    11.00000   -1.20000
AFIX   0
C8    1    0.849790   -0.293576    0.641068    11.00000    0.03370    0.05582 =
         0.05511   -0.00327    0.00834    0.01370
AFIX  43
H8A   2    0.895664   -0.298880    0.647599    11.00000   -1.20000
AFIX   0
C9    1    0.814153   -0.369302    0.659662    11.00000    0.04412    0.04013 =
         0.05990    0.00258    0.00649    0.01831
AFIX  43
H9A   2    0.836748   -0.423784    0.677304    11.00000   -1.20000
AFIX   0
C10   1    0.746973   -0.365164    0.652534    11.00000    0.04485    0.03546 =
         0.06082    0.00915    0.01120    0.00743
AFIX  43
H10A  2    0.723133   -0.415462    0.664877    11.00000   -1.20000
AFIX   0
C11   1    0.716055   -0.282189    0.625963    11.00000    0.02983    0.02835 =
         0.03868    0.00161    0.00445    0.00586
C12   1    0.398193    0.145786    0.183086    11.00000    0.02644    0.02959 =
         0.03243   -0.00533    0.00116    0.00492
C13   1    0.333264    0.194715    0.153956    11.00000    0.02724    0.02747 =
         0.03248   -0.00075    0.00298    0.00496
C14   1    0.276006    0.152660    0.165960    11.00000    0.02856    0.02630 =
         0.04535    0.00339    0.00614    0.00365
AFIX  43
H14A  2    0.278706    0.094285    0.190410    11.00000   -1.20000
AFIX   0
C15   1    0.214418    0.196642    0.141893    11.00000    0.02617    0.02799 =
         0.04391    0.00077    0.00672    0.00089
C16   1    0.210994    0.284920    0.107981    11.00000    0.02624    0.03103 =
         0.04743    0.00169    0.00617    0.00733
AFIX  43
H16A  2    0.170017    0.314829    0.092342    11.00000   -1.20000
AFIX   0
C17   1    0.268498    0.329189    0.097147    11.00000    0.02690    0.02740 =
         0.04230   -0.00044    0.00234    0.00525
C18   1    0.329244    0.282676    0.118941    11.00000    0.02775    0.02978 =
         0.03996   -0.00257    0.00824    0.00180
AFIX  43
H18A  2    0.367535    0.310772    0.109968    11.00000   -1.20000
AFIX   0
C19   1    0.154163    0.147347    0.153907    11.00000    0.03359    0.03636 =
         0.06116    0.00354    0.00915    0.00217
C20   1    0.264970    0.426772    0.066551    11.00000    0.03781    0.02854 =
         0.05262    0.00005    0.00805    0.00356
HKLF 4
REM  c in C2/c
REM R1 =  0.0638 for   3719 Fo > 4sig(Fo)  and  0.0726 for all   4215 data
REM    314 parameters refined using      0 restraints
END
WGHT      0.0817      6.9743
REM Highest difference peak  0.670,  deepest hole -0.467,  1-sigma level  0.074
Q1    1   0.5647  0.4441  0.4670  11.00000  0.05    0.67
Q2    1   0.0058  0.0926  0.0153  11.00000  0.05    0.51
Q3    1   0.7163 -0.0798  0.5704  11.00000  0.05    0.39
Q4    1   0.1039  0.1639  0.0845  11.00000  0.05    0.32
Q5    1   0.0595  0.1552  0.1302  11.00000  0.05    0.31
Q6    1  -0.1002 -0.0173  0.2770  11.00000  0.05    0.29
Q7    1  -0.1087 -0.0376  0.2534  11.00000  0.05    0.29
Q8    1   0.3870  0.0624  0.2308  11.00000  0.05    0.27
Q9    1   0.2375  0.3036  0.0910  11.00000  0.05    0.26
Q10   1  -0.0487  0.0002  0.2835  11.00000  0.05    0.26
Q11   1   0.0000  0.1371  0.2500  10.50000  0.05    0.26
Q12   1   0.2200  0.2441  0.1294  11.00000  0.05    0.25
Q13   1   0.6519 -0.1993  0.6112  11.00000  0.05    0.25
Q14   1   0.8268 -0.3345  0.6262  11.00000  0.05    0.24
Q15   1  -0.0455 -0.0387  0.2842  11.00000  0.05    0.24
Q16   1   0.3298  0.2311  0.1322  11.00000  0.05    0.23
Q17   1  -0.0221 -0.1938  0.4084  11.00000  0.05    0.23
Q18   1   0.6166 -0.1415  0.5764  11.00000  0.05    0.23
Q19   1   0.2985  0.3174  0.1273  11.00000  0.05    0.23
Q20   1   0.7422 -0.3742  0.6725  11.00000  0.05    0.23
Q21   1   0.7788 -0.3788  0.6351  11.00000  0.05    0.23
Q22   1   0.5355 -0.1204  0.4733  11.00000  0.05    0.22
Q23   1   0.7793 -0.3599  0.6606  11.00000  0.05    0.22
Q24   1   0.5676 -0.0994  0.5307  11.00000  0.05    0.22
Q25   1   0.7223 -0.1318  0.6033  11.00000  0.05    0.22
Q26   1   0.7291 -0.3279  0.6357  11.00000  0.05    0.21
Q27   1   0.5061 -0.0230  0.3650  11.00000  0.05    0.21
Q28   1   0.2659  0.0568  0.2224  11.00000  0.05    0.21
Q29   1   0.7389 -0.2409  0.6257  11.00000  0.05    0.20
Q30   1   0.5993  0.1435  0.4654  11.00000  0.05    0.20
Q31   1   0.5241 -0.0195  0.3925  11.00000  0.05    0.20
Q32   1   0.4324  0.1622  0.1646  11.00000  0.05    0.20
Q33   1  -0.0101  0.1201  0.1427  11.00000  0.05    0.20
Q34   1   0.3027  0.4492  0.0368  11.00000  0.05    0.19
Q35   1   0.6901 -0.2743  0.6178  11.00000  0.05    0.19
Q36   1   0.5000 -0.1652  0.2500  10.50000  0.05    0.19
Q37   1   0.2398  0.1836  0.1470  11.00000  0.05    0.19
Q38   1   0.7285 -0.4455  0.6107  11.00000  0.05    0.19
Q39   1   0.4183  0.1749  0.1206  11.00000  0.05    0.19
Q40   1   0.1446  0.4268  0.0172  11.00000  0.05    0.18
Q41   1   0.0115  0.0610  0.1078  11.00000  0.05    0.18
Q42   1   0.1849  0.0554  0.1441  11.00000  0.05    0.18
Q43   1   0.7962 -0.3777  0.5604  11.00000  0.05    0.17
Q44   1   0.0131  0.0609  0.2224  11.00000  0.05    0.17
Q45   1   0.5315 -0.0361  0.3185  11.00000  0.05    0.17
Q46   1   0.8294 -0.1987  0.6409  11.00000  0.05    0.17
Q47   1   0.6510  0.0533  0.3997  11.00000  0.05    0.17
Q48   1   0.6622 -0.3205  0.5463  11.00000  0.05    0.17
Q49   1   0.5420 -0.0956  0.6296  11.00000  0.05    0.17
Q50   1   0.2203  0.5543  0.1296  11.00000  0.05    0.16
;
