# Supplementary material for: Bis{1-[(1H-benzimidazol-1-yl)meth­yl]-1H-imidazole-κN 3}bis­(3,5-dicarb­oxy­benzoato-κ2 O 1,O 1′)nickel(II) octa­hydrate
Source: Acta Crystallogr Sect E Struct Rep Online. 2013 Mar 2;69(Pt 4):m184. doi: 10.1107/S1600536813003322 (PMC3629470; doi:10.1107/S1600536813003322)
Supplement: Supplementary file 2 [file e-69-0m184-Isup2.hkl]

# 
# h,k,l, Fc-squared, Fo-squared, sigma(Fo-squared) and status flag 
# 
data_I
_shelx_title ' c in C2/c' 
_shelx_refln_list_code          4 
_shelx_F_calc_maximum      489.00 
_exptl_crystal_F_000      2120.00 
_reflns_d_resolution_high  0.8255 
 
loop_ 
 _symmetry_equiv_pos_as_xyz 
 'x, y, z' 
 '-x, y, -z+1/2' 
 'x+1/2, y+1/2, z' 
 '-x+1/2, y+1/2, -z+1/2' 
 '-x, -y, -z' 
 'x, -y, z-1/2' 
 '-x+1/2, -y+1/2, -z' 
 'x+1/2, -y+1/2, z-1/2' 
 
_cell_length_a    20.6234 
_cell_length_b    14.6257 
_cell_length_c    15.4709 
_cell_angle_alpha  90.000 
_cell_angle_beta  104.034 
_cell_angle_gamma  90.000 
 
_shelx_F_squared_multiplier     1.000 
 
loop_ 
 _refln_index_h 
 _refln_index_k 
 _refln_index_l 
 _refln_F_squared_calc 
 _refln_F_squared_meas 
 _refln_F_squared_sigma 
 _refln_observed_status 
   4   0   0    36822.45    46784.82    265.33 o 
   6   0   0    15970.69    16120.73    124.86 o 
   8   0   0     1093.17      578.42     74.04 o 
  10   0   0    11984.76    11579.48    159.35 o 
  12   0   0    19144.03    22103.36    523.40 o 
  14   0   0     3670.11     3827.35    195.71 o 
  16   0   0     1864.88     1928.30    228.60 o 
  18   0   0     7751.55     9414.74    360.60 o 
  20   0   0     9229.12    10478.57    317.27 o 
  22   0   0     1574.67     1499.74    279.59 o 
  24   0   0      443.02      182.56     64.61 o 
   3   1   0    45642.14    38824.69    169.96 o 
   5   1   0    20787.16    18112.78     88.52 o 
   7   1   0       35.95       48.34     17.92 o 
   9   1   0    11307.06    12707.34    249.03 o 
  11   1   0      928.88      786.06    105.23 o 
  13   1   0       20.38       76.22     31.85 o 
  15   1   0     8044.11     8272.57    352.10 o 
  17   1   0      264.83      208.13     65.05 o 
  19   1   0     7699.79     7289.44    181.71 o 
  21   1   0     1528.83     1202.34    172.26 o 
  23   1   0      732.02      670.48    121.57 o 
   0   2   0      372.78      346.74     24.51 o 
   2   2   0    98546.87   104273.53    741.57 o 
   4   2   0     4133.08     5465.59     50.35 o 
   6   2   0      592.29      515.32     49.88 o 
   8   2   0      508.75      280.10     30.06 o 
  10   2   0    25610.82    25617.69    192.41 o 
  12   2   0     5844.07     5303.37    137.67 o 
  14   2   0     2218.07     2331.09    201.50 o 
  16   2   0     7245.95     7119.53    259.35 o 
  18   2   0      202.98      174.44     52.74 o 
  20   2   0      230.96      276.52    102.27 o 
  22   2   0      527.82      458.24     89.99 o 
  24   2   0      112.38      123.33     51.84 o 
   1   3   0     2256.66     2468.92     37.31 o 
   3   3   0    17584.44    16741.54     78.93 o 
   5   3   0     8037.90     6934.55     76.03 o 
   7   3   0     1989.23     2224.67     57.57 o 
   9   3   0    11492.89    13254.74    165.77 o 
  11   3   0        4.71       56.50     36.46 o 
  13   3   0      396.42      505.02     80.18 o 
  15   3   0       12.69      136.46     55.51 o 
  17   3   0      500.73      686.12     86.46 o 
  19   3   0      241.49      210.49     62.50 o 
  21   3   0        2.97      111.05     69.22 o 
  23   3   0       13.68       81.58     39.05 o 
   0   4   0     7139.97     7871.53    147.55 o 
   2   4   0     6325.49     5967.44     49.46 o 
   4   4   0     7198.15     7486.58     62.49 o 
   6   4   0     2987.74     3223.06     48.08 o 
   8   4   0     1838.98     1986.08     97.29 o 
  10   4   0      633.85      528.61     88.45 o 
  12   4   0      444.36      384.42     62.93 o 
  14   4   0     1784.20     1683.65    142.64 o 
  16   4   0      459.11      409.63     59.28 o 
  18   4   0      127.40       92.45     30.81 o 
  20   4   0      272.30      290.19     60.86 o 
  22   4   0       80.34      162.53     48.32 o 
   1   5   0    15317.02    15859.29     88.71 o 
   3   5   0      234.46      527.49     35.67 o 
   5   5   0     1624.88     1649.80     60.78 o 
   7   5   0    15446.80    18771.23    206.22 o 
   9   5   0     1753.07     2128.19    115.31 o 
  11   5   0     4829.33     4883.69    113.67 o 
  13   5   0     2359.42     2856.01    176.49 o 
  15   5   0     1250.69     1327.27    130.49 o 
  17   5   0      120.93      143.11     41.71 o 
  19   5   0      553.99      474.23     81.70 o 
  21   5   0      139.72       85.56     36.33 o 
  23   5   0      595.75      735.49    110.84 o 
   0   6   0     4014.98     4223.50     83.63 o 
   2   6   0      833.35      908.92     35.94 o 
   4   6   0      768.89      718.28     62.56 o 
   6   6   0     2663.75     2562.16     76.73 o 
   8   6   0     3624.57     2838.63     94.11 o 
  10   6   0     1711.16     1635.99     86.22 o 
  12   6   0     2361.54     2131.41     93.39 o 
  14   6   0      125.94      200.48     34.88 o 
  16   6   0      140.46      142.39     42.35 o 
  18   6   0       14.86      108.84     42.75 o 
  20   6   0      219.39      216.89     43.38 o 
  22   6   0       13.69       95.87     47.29 o 
   1   7   0      388.32      428.33     48.07 o 
   3   7   0    13767.26    12915.78    126.43 o 
   5   7   0     1741.81     2188.14     72.70 o 
   7   7   0     5411.33     5463.38    127.00 o 
   9   7   0       22.29       21.32     24.40 o 
  11   7   0      583.41      520.85     80.54 o 
  13   7   0      609.56      697.39     96.12 o 
  15   7   0     1063.49     1261.79    160.46 o 
  17   7   0       48.99      142.55     46.36 o 
  19   7   0      227.26      174.57     44.06 o 
  21   7   0      436.30      486.35     73.25 o 
   0   8   0    32578.02    35303.28    208.71 o 
   2   8   0     2250.28     1759.44     52.24 o 
   4   8   0     1087.64     1274.21     59.41 o 
   6   8   0     1379.55     1200.84    111.24 o 
   8   8   0     4041.82     3907.34    271.71 o 
  10   8   0     1448.25     1725.74    144.25 o 
  12   8   0     2649.49     2700.48    132.84 o 
  14   8   0      130.70      119.03     42.84 o 
  16   8   0       36.40       29.36     24.31 o 
  18   8   0     4497.92     4949.88    245.83 o 
  20   8   0     1055.06     1196.04    187.00 o 
   1   9   0     2483.94     2606.61    136.80 o 
   3   9   0     3330.66     2992.82     86.07 o 
   5   9   0     5892.99     6296.06    112.14 o 
   7   9   0     3947.41     4142.52    148.86 o 
   9   9   0     3026.30     2973.04    170.35 o 
  11   9   0     3092.71     3076.19    128.68 o 
  13   9   0     1616.14     1714.03    135.72 o 
  15   9   0     3004.01     3154.69    156.51 o 
  17   9   0     3171.06     3149.52    209.69 o 
  19   9   0     2444.15     1902.08    186.51 o 
   0  10   0     6397.49     6399.80    126.92 o 
   2  10   0     1684.76     1491.38     71.40 o 
   4  10   0     2471.94     2278.91     69.95 o 
   6  10   0     7282.26     6658.90    122.05 o 
   8  10   0     5254.63     5508.98    385.05 o 
  10  10   0     2182.28     2197.50     93.80 o 
  12  10   0     1730.54     1999.91    103.07 o 
  14  10   0     4287.03     4186.33    178.73 o 
  16  10   0     1586.55     1554.31    203.97 o 
  18  10   0     1022.89     1045.88    158.44 o 
  20  10   0     1445.59     1403.38    210.29 o 
   1  11   0     2017.86     1819.59     75.61 o 
   3  11   0     3262.11     3332.22    115.19 o 
   5  11   0     7107.68     7164.83    212.19 o 
   7  11   0       93.38      101.86     29.83 o 
   9  11   0    13135.70    13924.87    225.05 o 
  11  11   0     1003.96      996.62    147.92 o 
  13  11   0      729.88      684.10     84.14 o 
  15  11   0     2471.68     2536.31    281.91 o 
  17  11   0      145.16      224.58     54.47 o 
  19  11   0      598.41      532.00    103.22 o 
   0  12   0     5911.28     5603.04    204.64 o 
   2  12   0      974.50      734.64     77.03 o 
   4  12   0     3797.47     4232.73    173.70 o 
   6  12   0     2361.44     2763.21    145.68 o 
   8  12   0       73.42       66.72     32.08 o 
  10  12   0     5789.45     5770.96    141.68 o 
  12  12   0      352.36      301.97     57.88 o 
  14  12   0      271.88      264.76     72.13 o 
  16  12   0     1220.15     1012.78    177.57 o 
   1  13   0      305.35      236.59     41.31 o 
   3  13   0       43.14       55.89     25.56 o 
   5  13   0     2581.44     2207.74     98.89 o 
   7  13   0      814.26      758.61    114.70 o 
   9  13   0      640.71      679.78    114.85 o 
  11  13   0       47.69       87.13     38.83 o 
  13  13   0      567.12      416.12     88.42 o 
  15  13   0       78.60      118.05     55.21 o 
   0  14   0      136.53      122.32     43.46 o 
   2  14   0     4244.12     4572.03    170.20 o 
   4  14   0       21.14       62.41     45.11 o 
   6  14   0        7.71       44.10     30.22 o 
   8  14   0      961.16      858.91    192.01 o 
  10  14   0      275.43      310.26     76.99 o 
  12  14   0      564.18      315.06    112.60 o 
  14  14   0       29.66      145.93     51.08 o 
   1  15   0      281.15      220.72     77.08 o 
   3  15   0      110.47      439.28    227.18 o 
   5  15   0      115.62      101.39     56.38 o 
   7  15   0      457.92      435.78    103.23 o 
   9  15   0      123.37      190.02     48.11 o 
  11  15   0     1499.93     1206.25    233.39 o 
   0  16   0      656.00      404.23    243.04 o 
   2  16   0      234.61      102.51    123.26 o 
   4  16   0       17.55      103.84     61.30 o 
   6  16   0      218.74      145.60     93.92 o 
   8  16   0      898.16     1361.03    253.87 o 
   1  17   0       10.16       62.56     61.55 o 
   3  17   0      135.04      201.35     79.71 o 
   5  17   0      270.18      180.56     90.84 o 
 -23   1   1      485.78      373.61     75.03 o 
 -21   1   1       63.22      165.74     51.87 o 
 -19   1   1     3274.22     2770.99    158.51 o 
 -17   1   1      134.30      145.77     37.03 o 
 -15   1   1      157.78      211.16     81.34 o 
 -13   1   1     1406.04     1377.65     76.51 o 
 -11   1   1      178.26      257.98     33.62 o 
  -9   1   1     1321.78     1712.77     93.96 o 
  -7   1   1     5781.64     6651.62     86.73 o 
  -5   1   1      159.22      114.05     20.84 o 
  -3   1   1      781.33      333.95     32.83 o 
  -1   1   1     3998.59     4945.73     24.28 o 
   1   1   1    12147.11    11239.74     53.39 o 
   3   1   1     5063.80     3647.95     31.44 o 
   5   1   1     1361.93     1250.89     43.77 o 
   7   1   1      960.29      944.13     37.03 o 
   9   1   1     3410.85     3787.42    140.34 o 
  11   1   1     4586.06     5173.97     86.07 o 
  13   1   1       42.28       92.76     20.11 o 
  15   1   1      633.14      558.48    102.56 o 
  17   1   1     4455.32     4517.97    226.14 o 
  19   1   1      400.90      345.35     85.03 o 
  21   1   1      899.34      911.82    117.37 o 
  23   1   1      258.00      216.65     60.47 o 
 -24   2   1      315.54      283.43     60.95 o 
 -22   2   1       87.41       78.48     51.61 o 
 -20   2   1     5927.38     5662.36    176.04 o 
 -18   2   1     5403.14     5223.43    167.74 o 
 -16   2   1      413.74      535.81     67.42 o 
 -14   2   1     1638.52     2093.12    121.92 o 
 -12   2   1    13565.72    14778.67    174.57 o 
 -10   2   1    18057.96    18143.56    355.85 o 
  -8   2   1     3354.55     3493.58     68.11 o 
  -6   2   1     1315.85     1253.45     36.16 o 
  -4   2   1     1618.77     2102.89     31.66 o 
   0   2   1    33051.78    32188.79    255.75 o 
   2   2   1    24748.18    28857.61    200.97 o 
   4   2   1    32177.55    30106.10    134.11 o 
   6   2   1      227.84      179.32     21.22 o 
   8   2   1     1805.74     1371.41     49.39 o 
  10   2   1      712.47      843.54     77.88 o 
  12   2   1       81.83       32.38     30.93 o 
  14   2   1     2107.71     2186.30    143.15 o 
  16   2   1      479.83      355.59     92.34 o 
  18   2   1     2366.03     2632.66    136.26 o 
  20   2   1     1751.80     1898.18    159.87 o 
  22   2   1     1685.32     1752.97    146.06 o 
 -23   3   1      705.57      897.62    110.88 o 
 -21   3   1     2074.95     2221.97    191.54 o 
 -19   3   1      387.39      510.59     82.59 o 
 -17   3   1     1386.62     1588.32    139.64 o 
 -15   3   1     1848.96     2063.32    179.20 o 
 -13   3   1     1111.62     1068.81    121.06 o 
 -11   3   1     3566.72     2993.82     97.82 o 
  -9   3   1    49371.38    52125.36    863.91 o 
  -7   3   1     8014.83     9345.86    126.29 o 
  -5   3   1    30424.12    31090.99    212.88 o 
  -3   3   1    12986.93     9867.71     61.77 o 
  -1   3   1     5351.24     7265.67     41.01 o 
   1   3   1       21.93       37.14      9.89 o 
   3   3   1    29922.14    24481.31    102.07 o 
   5   3   1       14.06       47.65     13.09 o 
   7   3   1     9292.26     9852.43     92.92 o 
   9   3   1    10137.66    10584.84    110.18 o 
  11   3   1    11876.29    12414.14    157.48 o 
  13   3   1      319.89      189.98     53.56 o 
  15   3   1      160.99      154.49     51.93 o 
  17   3   1      175.41      127.29     35.76 o 
  19   3   1      933.55     1086.64    114.56 o 
  21   3   1     2632.01     2812.40    165.56 o 
  23   3   1      869.08      705.97    117.10 o 
 -22   4   1      650.41      829.97    131.30 o 
 -20   4   1     1051.42     1081.17    145.48 o 
 -18   4   1       45.03      100.03     37.43 o 
 -16   4   1     3827.92     3527.83    159.58 o 
 -14   4   1     5534.69     5861.20    176.00 o 
 -12   4   1     5554.29     5691.41    244.05 o 
 -10   4   1     8616.71     9339.01    126.84 o 
  -8   4   1      860.14      986.97     64.58 o 
  -6   4   1       17.80       28.65     15.97 o 
  -4   4   1      476.04      315.54     40.05 o 
  -2   4   1    11019.97     7571.65     63.78 o 
   0   4   1      515.92      302.41     26.69 o 
   2   4   1    11728.21    12785.63     70.39 o 
   4   4   1     9669.72    10710.21     77.36 o 
   6   4   1    64076.00    66213.59    516.61 o 
   8   4   1    40363.13    42059.97    214.20 o 
  10   4   1     1831.95     1974.48     88.82 o 
  12   4   1     3207.42     2949.31    117.23 o 
  14   4   1     1376.78     1370.96    158.17 o 
  16   4   1       39.35       70.02     34.26 o 
  18   4   1     4413.16     4685.60    167.28 o 
  20   4   1     1106.80     1257.16    183.69 o 
  22   4   1      625.30      627.67     79.84 o 
 -23   5   1       51.35      123.62     32.50 o 
 -21   5   1      348.16      353.23     68.00 o 
 -19   5   1       17.68       73.05     42.37 o 
 -17   5   1     2735.40     3000.78    155.89 o 
 -15   5   1     1113.02     1380.97    163.35 o 
 -13   5   1     3201.07     3053.74    163.90 o 
 -11   5   1    22344.74    23073.53    247.87 o 
  -9   5   1      167.49       69.35     21.74 o 
  -7   5   1    23412.68    23853.26    336.37 o 
  -5   5   1      411.81      580.03     50.52 o 
  -3   5   1     9191.09     8254.09    104.88 o 
  -1   5   1    10405.80    12531.89     81.70 o 
   1   5   1      137.28       61.54     16.46 o 
   3   5   1    26506.40    23740.99    170.84 o 
   5   5   1     2141.85     1993.11     60.05 o 
   7   5   1     1479.30     1484.73     81.05 o 
   9   5   1    11289.07    11286.05    181.44 o 
  11   5   1    10578.21    11128.01    161.09 o 
  13   5   1     4271.24     4654.55    293.34 o 
  15   5   1     2369.04     2498.42    196.16 o 
  17   5   1       86.00       50.75     46.23 o 
  19   5   1     1091.91     1388.14    137.77 o 
  21   5   1     1373.57     1429.06    196.25 o 
 -22   6   1        4.92       44.39     35.34 o 
 -20   6   1      972.55      990.84    116.11 o 
 -18   6   1      313.85      236.23     60.38 o 
 -16   6   1     6491.91     5941.50    218.04 o 
 -14   6   1     3510.97     3090.65    162.51 o 
 -12   6   1     3510.70     3578.72     96.95 o 
 -10   6   1      776.18      779.85    115.86 o 
  -8   6   1      181.60      148.83     36.07 o 
  -6   6   1    11138.68    11437.98    165.50 o 
  -4   6   1      573.35      409.62     41.92 o 
  -2   6   1     4514.89     3436.02     44.11 o 
   0   6   1       19.19       45.53     13.46 o 
   2   6   1      423.02      541.78     43.87 o 
   4   6   1    14914.30    16687.82    161.10 o 
   6   6   1      259.48      220.74     23.03 o 
   8   6   1    19302.77    21188.62    243.42 o 
  10   6   1      786.21      698.16    107.64 o 
  12   6   1     5923.32     5953.92    212.79 o 
  14   6   1      519.12      442.21     64.71 o 
  16   6   1     1588.89     2023.90    198.06 o 
  18   6   1     3834.76     4013.69    196.74 o 
  20   6   1     1053.74     1039.87    159.47 o 
  22   6   1     2318.47     2242.79    168.95 o 
 -21   7   1       90.47      172.38     49.43 o 
 -19   7   1      138.14      112.14     37.77 o 
 -17   7   1      259.45      219.94     52.16 o 
 -15   7   1      386.64      413.07     52.21 o 
 -13   7   1       87.18      155.66     38.94 o 
 -11   7   1      427.56      310.38     65.08 o 
  -9   7   1     5016.42     5429.78    168.89 o 
  -7   7   1     1801.17     1800.48     92.42 o 
  -5   7   1     5453.41     5427.90    130.12 o 
  -3   7   1     2822.81     2952.49     76.54 o 
  -1   7   1    45662.95    51007.00    314.91 o 
   1   7   1     1321.83     1873.83     72.73 o 
   3   7   1    14939.23    14779.29    166.71 o 
   5   7   1     3423.07     2868.88    112.29 o 
   7   7   1      204.82      235.65     54.10 o 
   9   7   1     2616.20     2913.31    156.76 o 
  11   7   1      134.66      167.28     46.98 o 
  13   7   1      506.61      735.16    106.99 o 
  15   7   1      277.92      201.26     76.47 o 
  17   7   1     4582.07     4461.15    205.98 o 
  19   7   1       80.15      140.94     48.28 o 
  21   7   1      842.23      662.13     95.38 o 
 -20   8   1      119.84      101.53     35.71 o 
 -18   8   1       35.00       61.67     36.25 o 
 -16   8   1     1373.25     1273.25    225.57 o 
 -14   8   1     1270.40     1555.73    163.15 o 
 -12   8   1     2052.80     2069.93    139.70 o 
 -10   8   1       99.11       42.90     31.53 o 
  -8   8   1        9.04       54.92     19.56 o 
  -6   8   1     1428.53     1151.47    139.90 o 
  -4   8   1     4168.91     3499.92    131.49 o 
  -2   8   1      395.75      453.13     42.23 o 
   0   8   1       45.49       35.09     16.10 o 
   2   8   1       13.47       40.98     16.54 o 
   4   8   1     2807.19     2609.40     65.20 o 
   6   8   1     2106.46     2275.20    166.34 o 
   8   8   1     1643.59     1647.31    151.69 o 
  10   8   1      397.92      368.93     58.92 o 
  12   8   1      628.43      290.16     91.64 o 
  14   8   1     1929.10     1952.92    118.54 o 
  16   8   1        1.89      139.45     41.66 o 
  18   8   1     2400.63     2293.90    164.68 o 
  20   8   1      546.35      444.41    102.07 o 
 -21   9   1      140.11      137.64     40.72 o 
 -19   9   1        6.34       88.62     50.56 o 
 -17   9   1       80.25      124.87     32.84 o 
 -15   9   1      109.55      114.28     27.97 o 
 -13   9   1      472.47      363.92     96.03 o 
 -11   9   1      133.96       77.56     26.39 o 
  -9   9   1       27.00       61.41     30.14 o 
  -7   9   1        9.21       39.36     34.83 o 
  -5   9   1      198.40      145.87     25.72 o 
  -3   9   1     2404.25     2313.56     73.31 o 
  -1   9   1      227.86      410.37     45.72 o 
   1   9   1      502.42      490.93     44.31 o 
   3   9   1     2645.81     2826.65    107.21 o 
   5   9   1       49.06      106.49     27.33 o 
   7   9   1      860.12     1016.38    127.41 o 
   9   9   1      843.78      983.14     77.88 o 
  11   9   1      156.23      140.93     55.33 o 
  13   9   1      234.45      327.05     55.90 o 
  15   9   1      278.52      229.40     57.81 o 
  17   9   1      412.60      279.22     50.07 o 
  19   9   1      206.59      154.59     50.33 o 
 -20  10   1      378.55      311.80     58.19 o 
 -18  10   1      739.46      555.25    123.16 o 
 -16  10   1      104.78       93.44     44.24 o 
 -14  10   1      197.00      195.27     46.23 o 
 -12  10   1     2937.07     2965.15    144.42 o 
 -10  10   1      671.07      821.44    118.59 o 
  -8  10   1      635.94      535.72     60.32 o 
  -6  10   1     1137.03      956.19     90.81 o 
  -4  10   1      361.73      544.79     79.86 o 
  -2  10   1     1059.30     1024.66     89.29 o 
   0  10   1    17511.07    19095.59    357.12 o 
   2  10   1       62.05       81.97     21.66 o 
   4  10   1     2182.07     2143.33     60.29 o 
   6  10   1      280.88      356.84     46.21 o 
   8  10   1     2359.77     2608.83    132.51 o 
  10  10   1     4373.75     4458.24    170.71 o 
  12  10   1        0.99       59.77     31.70 o 
  14  10   1     1633.17     1780.67    166.83 o 
  16  10   1        0.52       70.79     30.70 o 
  18  10   1       64.95       70.81     41.00 o 
 -19  11   1      642.76      489.72     89.68 o 
 -17  11   1      153.43      159.30     57.85 o 
 -15  11   1      134.73      109.47     32.73 o 
 -13  11   1       61.40       72.77     29.31 o 
 -11  11   1     1330.46     1256.27    122.93 o 
  -9  11   1     6034.87     7357.95    219.50 o 
  -7  11   1      463.09      306.47     75.29 o 
  -5  11   1     7693.25     8131.07    183.13 o 
  -3  11   1     1028.93     1036.57     87.23 o 
  -1  11   1     5289.84     5071.25    112.77 o 
   1  11   1     3711.50     4076.37     77.96 o 
   3  11   1     1701.29     1233.34     83.41 o 
   5  11   1      458.20      468.45     76.88 o 
   7  11   1      446.56      421.74     51.09 o 
   9  11   1     2535.78     2552.07    163.96 o 
  11  11   1      205.20      174.77     50.24 o 
  13  11   1       13.43       79.05     30.78 o 
  15  11   1      577.06      432.41     80.74 o 
  17  11   1        1.85       72.46     31.34 o 
 -18  12   1      156.97      157.23     45.41 o 
 -16  12   1       56.31      108.04     50.75 o 
 -14  12   1      305.26      233.61     62.70 o 
 -12  12   1      652.66      791.27    138.94 o 
 -10  12   1      502.24      472.98     67.93 o 
  -8  12   1       33.67      104.97     34.40 o 
  -6  12   1     1809.92     1620.90     98.03 o 
  -4  12   1     2796.32     3143.30    136.31 o 
  -2  12   1     5652.64     6092.53    135.92 o 
   0  12   1     3425.63     3808.37    114.19 o 
   2  12   1     1009.23     1056.79     82.47 o 
   4  12   1      193.77      184.33     34.67 o 
   6  12   1      978.43     1273.80    144.87 o 
   8  12   1     4220.93     4559.11    177.22 o 
  10  12   1      599.97      560.07     90.36 o 
  12  12   1      259.08      297.27     45.93 o 
  14  12   1      754.45      805.13    127.45 o 
  16  12   1       97.45      106.28     28.53 o 
 -15  13   1     1468.97     1224.82    272.47 o 
 -13  13   1       34.78      215.63     72.90 o 
 -11  13   1      741.73      827.68    162.66 o 
  -9  13   1     4835.23     5191.99    324.98 o 
  -7  13   1     2242.01     2293.54    104.05 o 
  -5  13   1      134.09      129.82     40.08 o 
  -3  13   1     8582.47     8456.78    302.68 o 
  -1  13   1       38.44       52.66     24.36 o 
   1  13   1      488.88      683.66     84.29 o 
   3  13   1      196.61      186.78     53.48 o 
   5  13   1     1976.26     1827.52    142.66 o 
   7  13   1       60.00       57.24     26.28 o 
   9  13   1     1613.60     1793.48    186.23 o 
  11  13   1     2210.47     2480.31    161.16 o 
  13  13   1      617.68      506.60     88.29 o 
  15  13   1       34.79       83.53     36.93 o 
 -14  14   1      844.04     1071.48    179.55 o 
 -12  14   1      362.10      688.56    109.09 o 
 -10  14   1      627.88      582.54    158.05 o 
  -8  14   1     2137.02     2466.24    130.35 o 
  -6  14   1      807.17      798.57    144.91 o 
  -4  14   1     1960.24     2262.94    224.16 o 
  -2  14   1      936.04     1006.62    170.15 o 
   0  14   1     1527.27     1528.69    156.84 o 
   2  14   1      356.34      416.12     68.20 o 
   4  14   1      871.72      847.82    118.22 o 
   6  14   1     1112.60     1478.83    189.66 o 
   8  14   1       18.72       91.02     45.35 o 
  10  14   1     1695.73     1621.06    281.12 o 
  12  14   1     1275.61     1280.38    162.43 o 
  14  14   1      501.61      366.29     80.85 o 
 -13  15   1      404.69      364.94     79.04 o 
 -11  15   1      189.23       69.10     59.63 o 
  -9  15   1       91.16      121.24     50.10 o 
  -7  15   1     2661.79     2657.24    271.02 o 
  -5  15   1     2154.60     2051.65    254.50 o 
  -3  15   1      470.70      491.19     89.87 o 
  -1  15   1      432.43      319.67     81.62 o 
   1  15   1      610.86      710.12    192.15 o 
   3  15   1      979.67     1110.79    251.49 o 
   5  15   1      491.88      405.38    132.71 o 
   7  15   1     1873.78     2329.32    770.23 o 
   9  15   1       71.69      135.46     69.32 o 
  11  15   1       44.41       58.86     56.73 o 
 -10  16   1       36.43      211.43    122.38 o 
  -8  16   1      185.46      352.07    193.10 o 
  -6  16   1      858.09      891.04    159.90 o 
  -4  16   1      179.91      157.94    102.34 o 
  -2  16   1      882.60     1046.59    180.83 o 
   0  16   1       64.85       63.15     64.01 o 
   2  16   1      595.83      447.77    196.84 o 
   4  16   1      723.49      759.72    209.51 o 
   6  16   1        6.12       99.45     49.31 o 
   8  16   1       33.13       84.79     37.87 o 
  10  16   1       11.59       35.52     72.92 o 
  -7  17   1      172.75       95.00     73.74 o 
  -5  17   1       92.10      114.37     80.05 o 
  -3  17   1      226.35      100.33    132.52 o 
  -1  17   1      170.33      241.67    125.31 o 
   1  17   1        8.40      119.16    121.50 o 
   3  17   1      416.82      321.42    126.33 o 
   5  17   1      292.25      392.16    135.20 o 
 -24   0   2     1831.53     1532.49    382.56 o 
 -22   0   2     2475.00     1992.83    365.12 o 
 -20   0   2       20.81       69.30     48.07 o 
 -18   0   2    26680.08    28771.41    740.84 o 
 -16   0   2    10489.87    10958.42    410.01 o 
 -14   0   2      234.17      109.61     68.47 o 
 -12   0   2    20106.04    21252.06    342.47 o 
 -10   0   2     3866.84     3773.25    215.04 o 
  -8   0   2    34451.31    41739.39    504.91 o 
  -6   0   2    13802.43    11932.05    179.88 o 
  -4   0   2       39.09       85.08     21.90 o 
  -2   0   2    20219.89    19664.80    158.56 o 
   0   0   2     4607.76     3743.07     58.08 o 
   2   0   2    44909.82    36584.84    254.34 o 
   6   0   2     1254.54     1240.93     58.26 o 
   8   0   2     1028.52      737.01     49.33 o 
  10   0   2    23316.57    26216.94    618.24 o 
  12   0   2     8078.75     7708.56    206.29 o 
  14   0   2     1427.17     1348.22    266.59 o 
  16   0   2    10867.84     9975.18    508.98 o 
  18   0   2     4227.53     3967.55    219.53 o 
  20   0   2     2175.37     1968.13    176.09 o 
  22   0   2       41.65       77.90     40.64 o 
 -23   1   2     1167.33     1323.27    207.90 o 
 -21   1   2     6109.31     6458.65    181.94 o 
 -19   1   2      447.79      393.94     99.88 o 
 -17   1   2      798.86      856.99    118.92 o 
 -15   1   2      348.63      366.56     64.03 o 
 -13   1   2      963.28     1257.40    107.99 o 
 -11   1   2     8661.61     7817.79    203.17 o 
  -9   1   2    46005.93    43523.49    746.14 o 
  -7   1   2    19122.05    18627.50    105.29 o 
  -5   1   2     1020.37     1778.56     46.78 o 
  -3   1   2    28355.86    31231.58    174.05 o 
  -1   1   2     3518.53     4055.87     37.56 o 
   3   1   2     3256.68     1993.57     35.28 o 
   5   1   2     2049.23     2254.50     36.89 o 
   7   1   2    13667.41    12519.86    156.75 o 
   9   1   2     7705.86     7388.78    141.88 o 
  11   1   2    18082.12    18560.71    281.04 o 
  13   1   2      450.47      480.67     75.64 o 
  15   1   2       50.87       77.52     38.68 o 
  17   1   2     9653.70     9896.17    227.44 o 
  19   1   2       48.91      141.15     49.70 o 
  21   1   2      243.22      126.83     47.32 o 
  23   1   2       10.14      145.19     47.41 o 
 -24   2   2     1021.12      906.11    139.45 o 
 -22   2   2     1037.78     1191.05    147.32 o 
 -20   2   2     1400.90     1393.92    136.16 o 
 -18   2   2       23.59      102.46     36.09 o 
 -16   2   2     5875.23     5383.88    230.68 o 
 -14   2   2     4142.77     3920.38    157.12 o 
 -12   2   2    13061.77    13189.79    196.43 o 
 -10   2   2    15514.14    18903.07    180.08 o 
  -8   2   2     4034.39     4933.81     74.30 o 
  -6   2   2    20739.29    20664.92    101.97 o 
  -4   2   2    11237.91     9990.39     67.69 o 
   0   2   2       19.12       25.37      9.56 o 
   2   2   2     5320.25     3947.24     35.39 o 
   4   2   2      571.00      956.77     31.12 o 
   6   2   2      328.73      266.97     35.31 o 
   8   2   2    25006.52    28222.68    267.57 o 
  10   2   2        9.35       28.22     41.52 o 
  12   2   2     9171.16     9286.09    171.84 o 
  14   2   2     2642.54     2600.15    184.07 o 
  16   2   2      360.00      425.66     66.48 o 
  18   2   2     1006.56      991.18    128.31 o 
  20   2   2       16.08      149.79     61.78 o 
  22   2   2       10.21      100.26     52.80 o 
 -23   3   2      181.32      192.91     60.64 o 
 -21   3   2     1176.34     1332.20    163.45 o 
 -19   3   2     1774.88     1491.43    176.25 o 
 -17   3   2     7203.12     8178.15    221.67 o 
 -15   3   2     3116.29     3471.04    138.50 o 
 -13   3   2      704.55      986.73     96.73 o 
 -11   3   2     2599.15     2701.46    122.95 o 
  -9   3   2    11057.41    10617.92    197.12 o 
  -7   3   2    19721.78    17888.82    143.28 o 
  -5   3   2     6209.26     6241.96     54.61 o 
  -3   3   2     1281.19      822.02     29.40 o 
  -1   3   2     4087.02     4044.30     49.48 o 
   1   3   2    26331.17    27852.61    117.96 o 
   3   3   2    18868.74    21353.90     98.48 o 
   5   3   2    11307.54    12476.64     85.28 o 
   7   3   2    15191.72    15135.03    217.11 o 
   9   3   2      126.14       52.44     33.06 o 
  11   3   2     2935.73     3078.14    139.80 o 
  13   3   2      139.84      134.80     35.22 o 
  15   3   2      144.36      184.12     51.74 o 
  17   3   2     1959.37     2034.32    196.05 o 
  19   3   2        2.47      161.36     41.65 o 
  21   3   2      232.09      161.60     49.53 o 
  23   3   2      303.38      267.00     54.73 o 
 -24   4   2      178.56      171.95     39.32 o 
 -22   4   2       89.35       98.75     44.59 o 
 -20   4   2        0.36       83.80     38.11 o 
 -18   4   2      588.39      804.68    107.04 o 
 -16   4   2     1339.92     1408.86    113.69 o 
 -14   4   2     4048.80     3715.43    198.64 o 
 -12   4   2     3119.11     3376.85     96.06 o 
 -10   4   2     3376.95     3611.17    129.89 o 
  -8   4   2    14357.51    15882.85    169.42 o 
  -6   4   2       14.67       42.35     15.20 o 
  -4   4   2     5939.22     5859.07     68.41 o 
  -2   4   2    25218.96    26521.71    205.40 o 
   0   4   2     1129.34      877.67     33.26 o 
   2   4   2     2983.67     2588.45     39.86 o 
   4   4   2       36.56       20.16     10.42 o 
   6   4   2       11.30       39.20     14.53 o 
   8   4   2     3674.12     3873.58    124.80 o 
  10   4   2     3853.84     4914.29     80.73 o 
  12   4   2       32.37       43.88     33.13 o 
  14   4   2      522.15      456.07     66.42 o 
  16   4   2       25.39      116.93     34.37 o 
  18   4   2      373.55      393.77     91.00 o 
  20   4   2       69.02       70.62     48.56 o 
  22   4   2      185.65      179.83     46.30 o 
 -23   5   2      141.91      185.17     45.15 o 
 -21   5   2      149.23      124.28     42.48 o 
 -19   5   2        4.86        0.00     39.53 o 
 -17   5   2      389.01      378.80     62.67 o 
 -15   5   2     2663.39     2715.14    160.22 o 
 -13   5   2      705.56      770.77     79.99 o 
 -11   5   2     1126.76     1254.08    104.33 o 
  -9   5   2     3064.49     3391.54    104.87 o 
  -7   5   2     2393.88     2258.83     77.45 o 
  -5   5   2    15124.59    16044.93    161.99 o 
  -3   5   2    16492.42    16947.67    129.79 o 
  -1   5   2     2921.74     2480.51     36.23 o 
   1   5   2       15.57       11.28     13.05 o 
   3   5   2    22165.20    25448.78    211.67 o 
   5   5   2     2011.94     2125.51     76.31 o 
   7   5   2      217.31       66.03     33.87 o 
   9   5   2     8280.33     8596.85    134.31 o 
  11   5   2     5988.80     6744.94    197.68 o 
  13   5   2       22.69       34.04     30.21 o 
  15   5   2     3494.78     3101.50    141.74 o 
  17   5   2     1666.41     1577.20    110.59 o 
  19   5   2       18.18      105.81     54.24 o 
  21   5   2       91.89       76.42     37.61 o 
 -22   6   2       21.07      186.10     52.11 o 
 -20   6   2      153.36      222.75     63.01 o 
 -18   6   2       72.47      132.44     39.71 o 
 -16   6   2     1242.15      844.89    134.11 o 
 -14   6   2      558.01      553.32     69.19 o 
 -12   6   2     6271.44     5819.18    266.43 o 
 -10   6   2     7085.76     6353.40    131.41 o 
  -8   6   2     3409.61     3456.77     82.92 o 
  -6   6   2     5121.08     4476.22     98.64 o 
  -4   6   2      193.06      141.97     23.88 o 
  -2   6   2     3455.91     3541.84     46.37 o 
   0   6   2       10.42       29.27     13.94 o 
   2   6   2     2071.57     2225.14     82.23 o 
   4   6   2       38.28       36.35     13.63 o 
   6   6   2    10984.71    11578.47    164.57 o 
   8   6   2     3473.58     3248.59    101.13 o 
  10   6   2     2521.98     2664.24     97.49 o 
  12   6   2      172.45      140.60     39.34 o 
  14   6   2     1531.97     1386.91    119.48 o 
  16   6   2       35.44      124.40     51.06 o 
  18   6   2      394.14      426.82     79.52 o 
  20   6   2      383.29      334.62    105.14 o 
  22   6   2        5.35      123.33     53.50 o 
 -21   7   2     1601.38     1819.63    273.11 o 
 -19   7   2      465.97      593.84    100.28 o 
 -17   7   2        4.41      118.40     32.05 o 
 -15   7   2     9052.76     8954.22    216.77 o 
 -13   7   2      233.35      290.60     82.24 o 
 -11   7   2    10301.43    11509.89    331.48 o 
  -9   7   2     4939.44     5075.26    126.26 o 
  -7   7   2     3456.16     4168.07     87.46 o 
  -5   7   2     1072.13     1308.30     42.13 o 
  -3   7   2    12451.54    12886.81     72.81 o 
  -1   7   2     6017.22     5388.05     88.73 o 
   1   7   2    12569.93    13855.79     92.65 o 
   3   7   2       37.57       53.72     27.37 o 
   5   7   2     4654.05     5113.16    118.70 o 
   7   7   2     1183.89     1216.18     76.56 o 
   9   7   2     6665.02     7276.07    183.10 o 
  11   7   2      910.55     1071.53    155.59 o 
  13   7   2     7369.56     7407.21    304.07 o 
  15   7   2      902.79      894.06    133.99 o 
  17   7   2     1390.26     1318.13    187.70 o 
  19   7   2      377.01      332.49     74.43 o 
  21   7   2      232.25      232.33     68.38 o 
 -22   8   2      838.73      688.95     91.84 o 
 -20   8   2     1127.56      921.55    140.96 o 
 -18   8   2     3277.19     3098.35    152.72 o 
 -16   8   2      175.51      165.70     53.87 o 
 -14   8   2     3765.55     3025.11    158.90 o 
 -12   8   2       18.69      123.20     70.77 o 
 -10   8   2     1897.80     1685.42    140.52 o 
  -8   8   2     5787.88     5830.41    128.91 o 
  -6   8   2     9454.46     9503.32    114.35 o 
  -4   8   2      311.28      214.17     29.62 o 
  -2   8   2     8995.32     9809.03     80.51 o 
   0   8   2     5085.28     5168.86     95.99 o 
   2   8   2     6293.21     5970.89     65.90 o 
   4   8   2     3467.74     2889.03    110.60 o 
   6   8   2     3947.48     3926.30    152.59 o 
   8   8   2       49.05       69.96     30.66 o 
  10   8   2     1664.84     1733.56     98.62 o 
  12   8   2     5374.53     5951.61    194.40 o 
  14   8   2      510.14      829.95    113.63 o 
  16   8   2      436.59      558.98     87.69 o 
  18   8   2      666.74      458.22    126.45 o 
  20   8   2     1246.15     1227.24    165.74 o 
 -21   9   2     1351.44     1261.49    178.23 o 
 -19   9   2     1133.05     1150.59    152.80 o 
 -17   9   2     1450.27     1395.52    170.34 o 
 -15   9   2      138.57      157.16     46.02 o 
 -13   9   2     6182.72     6110.62    275.22 o 
 -11   9   2     3026.16     3055.74    185.69 o 
  -9   9   2     4645.49     4971.89    115.72 o 
  -7   9   2     3391.84     3390.31     77.20 o 
  -5   9   2     4126.20     3821.02     81.62 o 
  -3   9   2    18244.89    19267.62    256.36 o 
  -1   9   2    12794.62    14407.46    135.71 o 
   1   9   2     4487.48     4582.79     72.94 o 
   3   9   2      140.71      152.11     28.02 o 
   5   9   2      221.13      279.34     43.81 o 
   7   9   2     1616.42     1904.18    117.42 o 
   9   9   2     4507.10     4453.54    232.70 o 
  11   9   2     1098.99     1157.21    125.91 o 
  13   9   2       23.11       56.21     30.80 o 
  15   9   2      547.93      587.00     99.46 o 
  17   9   2     1963.52     1853.91    127.13 o 
  19   9   2      423.17      455.83     88.93 o 
 -20  10   2      511.51      353.80     95.13 o 
 -18  10   2     1455.81     1268.89    195.09 o 
 -16  10   2      452.23      489.68     79.30 o 
 -14  10   2      267.13      297.93     57.16 o 
 -12  10   2     4608.88     4796.62    167.26 o 
 -10  10   2     2774.97     2690.94    158.71 o 
  -8  10   2     1373.19     1209.80    110.81 o 
  -6  10   2     4825.84     4675.01    151.70 o 
  -4  10   2    11387.09    12510.27    154.02 o 
  -2  10   2     2409.61     2321.15     50.11 o 
   0  10   2     1947.54     2007.09     72.15 o 
   2  10   2     7756.90     8356.18    269.44 o 
   4  10   2       35.28       32.59     22.50 o 
   6  10   2      350.80      280.48     53.75 o 
   8  10   2    14973.29    15151.46    351.64 o 
  10  10   2      587.66      397.18     76.58 o 
  12  10   2       73.26      118.95     45.53 o 
  14  10   2      245.16      204.61     39.16 o 
  16  10   2     1222.36     1281.03    142.74 o 
  18  10   2      408.07      366.27     82.82 o 
 -19  11   2      205.43      160.37     69.12 o 
 -17  11   2     2339.77     2255.70    178.12 o 
 -15  11   2      791.36      885.52    121.27 o 
 -13  11   2      826.43      802.62    136.55 o 
 -11  11   2      187.93      162.39     39.33 o 
  -9  11   2     2811.21     2812.21    132.41 o 
  -7  11   2       17.59       54.69     21.83 o 
  -5  11   2      590.70      552.70     65.34 o 
  -3  11   2     1231.86     1084.44     63.04 o 
  -1  11   2     1349.99     1381.77     70.34 o 
   1  11   2     3389.12     3136.21    161.81 o 
   3  11   2     3262.85     3144.53    107.73 o 
   5  11   2      563.83      613.27     62.45 o 
   7  11   2     8341.85     7858.50    326.34 o 
   9  11   2      789.53      607.04     94.64 o 
  11  11   2     2850.70     2842.27    172.67 o 
  13  11   2       44.12      107.80     44.95 o 
  15  11   2        7.96      116.79     40.71 o 
  17  11   2      176.70      178.49     56.23 o 
 -18  12   2      653.55      516.35    114.68 o 
 -16  12   2      672.83      497.49    105.47 o 
 -14  12   2     1244.76     1184.95    175.70 o 
 -12  12   2     2244.11     2351.07    353.83 o 
 -10  12   2     2880.75     2520.04    154.69 o 
  -8  12   2    19420.58    20603.87    385.95 o 
  -6  12   2      352.37      159.15     62.72 o 
  -4  12   2      207.07      185.74     35.23 o 
  -2  12   2     4069.89     4264.10    109.56 o 
   0  12   2        5.40       32.65     27.85 o 
   2  12   2      114.89       98.85     18.75 o 
   4  12   2     2427.22     2649.19    123.07 o 
   6  12   2     6114.30     5440.29    142.36 o 
   8  12   2     1619.57     1518.39    130.04 o 
  10  12   2     2381.73     2516.11    126.60 o 
  12  12   2      124.74      149.10     71.44 o 
  14  12   2       52.29      125.89     41.58 o 
  16  12   2      351.72      372.29     69.38 o 
 -15  13   2      135.01      189.99     70.78 o 
 -13  13   2      126.44      168.14     54.37 o 
 -11  13   2      367.75      354.61     95.07 o 
  -9  13   2      225.21      108.42     58.00 o 
  -7  13   2     4041.59     4266.90    235.64 o 
  -5  13   2     1226.86     1583.29    231.61 o 
  -3  13   2      281.25      101.34     63.74 o 
  -1  13   2       13.71       43.80     60.84 o 
   1  13   2       76.49       48.46     29.08 o 
   3  13   2      158.76      179.56     44.03 o 
   5  13   2     1064.95     1277.96    104.13 o 
   7  13   2     2303.83     2515.51    117.81 o 
   9  13   2      421.69      403.82     71.31 o 
  11  13   2      392.87      403.12     59.23 o 
  13  13   2      134.47       83.88     35.72 o 
  15  13   2      327.04      269.76     54.34 o 
 -14  14   2      202.93      222.60     60.03 o 
 -12  14   2      239.92      191.18     56.15 o 
 -10  14   2       36.26      120.75     63.20 o 
  -8  14   2      131.38      122.69     37.70 o 
  -6  14   2     1220.43      966.76    190.30 o 
  -4  14   2      507.43      299.42     66.84 o 
  -2  14   2        0.16       36.06     45.15 o 
   0  14   2     1181.10     1015.81    170.39 o 
   2  14   2      645.35      650.45    112.54 o 
   4  14   2      748.34      624.15    124.94 o 
   6  14   2      470.89      490.83     83.62 o 
   8  14   2      210.94      173.44     42.91 o 
  10  14   2      161.20      117.98     56.42 o 
  12  14   2      152.65       90.99     51.53 o 
 -13  15   2      467.35      240.91     72.49 o 
 -11  15   2        3.51       56.31     43.97 o 
  -9  15   2       11.41       37.40     51.62 o 
  -7  15   2      102.56      165.53     59.27 o 
  -5  15   2     1777.79     2068.54    342.73 o 
  -3  15   2       30.80      182.62     65.40 o 
  -1  15   2     3255.65     3449.01    142.68 o 
   1  15   2       19.12       50.39     30.51 o 
   3  15   2      242.62      184.50     60.06 o 
   5  15   2     1052.51     1022.53    265.41 o 
   7  15   2        7.32      108.58     88.58 o 
   9  15   2      330.90      325.96    110.17 o 
  11  15   2      116.53      231.92    317.86 o 
 -10  16   2      231.58      185.24     64.89 o 
  -8  16   2      144.32      160.88     36.86 o 
  -6  16   2      515.69      423.51    190.72 o 
  -4  16   2      135.85      187.88     87.80 o 
  -2  16   2        9.25      137.68     54.17 o 
   0  16   2     1632.41     1186.24    330.21 o 
   2  16   2     1366.09     1716.86    340.94 o 
   4  16   2      900.69     1011.84    200.56 o 
   6  16   2      924.56     1069.02    223.23 o 
   8  16   2      112.54        1.45     48.89 o 
  -5  17   2      657.21      412.36    169.23 o 
  -3  17   2      458.28      242.78    149.89 o 
  -1  17   2      627.05     1035.33    217.24 o 
   1  17   2      939.96      766.30    342.93 o 
   3  17   2     1397.54     1810.68    334.45 o 
   5  17   2      821.85      929.68    243.18 o 
 -23   1   3      477.11      328.22     70.84 o 
 -21   1   3      331.45      288.38     85.31 o 
 -19   1   3     2620.54     2801.14    150.84 o 
 -17   1   3     3575.32     3584.28    170.09 o 
 -15   1   3     1147.68     1027.02    124.43 o 
 -13   1   3      700.04      817.64    102.13 o 
 -11   1   3     9324.04    10907.86    201.54 o 
  -9   1   3      121.15      118.26     31.27 o 
  -7   1   3        9.33       97.84     28.11 o 
  -5   1   3     1434.84      983.80     37.02 o 
  -3   1   3    78517.18    73510.02    307.77 o 
  -1   1   3    20770.15    18912.63     74.03 o 
   1   1   3      142.06      150.98     14.48 o 
   3   1   3      946.14      881.00     33.96 o 
   5   1   3       50.43       22.70     13.19 o 
   7   1   3     1592.16     1478.50     51.11 o 
   9   1   3    14171.17    15231.90    176.91 o 
  11   1   3     6510.57     6363.32    150.73 o 
  13   1   3       39.39       87.93     34.08 o 
  15   1   3      482.05      404.46     80.01 o 
  17   1   3     7322.40     7705.95    237.86 o 
  19   1   3      110.35      211.41     51.79 o 
  21   1   3      185.31      123.80     50.49 o 
 -24   2   3      294.36      179.02     66.07 o 
 -22   2   3      541.84      410.49     84.96 o 
 -20   2   3        6.84       56.58     35.27 o 
 -18   2   3     3807.53     3925.73    165.16 o 
 -16   2   3      440.86      275.81     69.26 o 
 -14   2   3      988.98     1128.71    138.02 o 
 -12   2   3      933.10     1062.99    107.20 o 
 -10   2   3    13800.07    14275.78    142.14 o 
  -8   2   3    11817.54    11535.51    139.60 o 
  -6   2   3    48271.75    51175.23    270.50 o 
  -4   2   3    84942.43    94686.44    770.25 o 
   0   2   3    19358.46    19385.73    128.17 o 
   2   2   3     3647.65     3426.85     37.49 o 
   4   2   3     1439.66     1171.33     28.16 o 
   6   2   3     7500.81     6968.47     76.09 o 
   8   2   3     4618.27     5015.47    117.37 o 
  10   2   3      104.31      197.04     45.99 o 
  12   2   3     1653.04     1912.06    100.41 o 
  14   2   3      559.18      653.04     94.66 o 
  16   2   3     5365.90     5218.24    222.97 o 
  18   2   3     2676.86     2292.87    150.05 o 
  20   2   3      392.32      483.81     96.83 o 
  22   2   3      700.96      539.78     84.99 o 
 -23   3   3      482.31      558.75     88.05 o 
 -21   3   3     1008.06      955.28    145.72 o 
 -19   3   3     1368.99     1276.96    163.02 o 
 -17   3   3        8.72       54.58     26.38 o 
 -15   3   3     3896.31     3710.15    223.20 o 
 -13   3   3     2552.36     2398.41    162.89 o 
 -11   3   3      157.37      164.00     50.85 o 
  -9   3   3    12224.05    12142.24    122.91 o 
  -7   3   3    15690.31    16816.52    156.98 o 
  -5   3   3     1916.07     1423.12     51.28 o 
  -3   3   3   115356.84   106611.67    576.31 o 
  -1   3   3    46296.14    43644.80    227.51 o 
   1   3   3    12692.16    14138.13    126.93 o 
   3   3   3      418.00      687.79     41.10 o 
   5   3   3     6121.69     5170.04     76.89 o 
   7   3   3    15316.69    16493.11     96.37 o 
   9   3   3      436.43      430.90     50.69 o 
  11   3   3     6950.25     6892.22    159.94 o 
  13   3   3     4428.11     3819.11    118.71 o 
  15   3   3     1124.08     1144.76    139.61 o 
  17   3   3     3741.90     3784.81    188.83 o 
  19   3   3     5040.60     5553.24    200.50 o 
  21   3   3      473.12      416.73     94.54 o 
 -24   4   3       16.71       99.37     41.02 o 
 -22   4   3     1564.92     1506.93    147.34 o 
 -20   4   3     2021.73     2350.59    168.33 o 
 -18   4   3     1338.21     1694.52    220.20 o 
 -16   4   3     2675.52     2472.12    109.87 o 
 -14   4   3       21.09       57.35     43.82 o 
 -12   4   3     2497.40     2631.63    125.26 o 
 -10   4   3     2398.33     2246.53     93.53 o 
  -8   4   3       46.89       28.97     17.87 o 
  -6   4   3      406.08      528.13     38.74 o 
  -4   4   3      186.79      447.70     35.43 o 
  -2   4   3     3215.56     1774.54     40.65 o 
   0   4   3    52781.90    53962.10    261.66 o 
   2   4   3     8236.14     6525.14     53.00 o 
   4   4   3     1571.39     1133.97     31.74 o 
   6   4   3    11226.91    10578.67    165.94 o 
   8   4   3     4580.36     4114.72    141.74 o 
  10   4   3     3901.72     3289.28     85.48 o 
  12   4   3     3199.16     3394.62    121.97 o 
  14   4   3       27.08       28.60     31.03 o 
  16   4   3     1787.80     1708.93    123.40 o 
  18   4   3     1011.96      915.30    155.96 o 
  20   4   3     5010.65     5104.22    341.10 o 
  22   4   3      115.24      149.75     56.99 o 
 -23   5   3        8.30      139.30     43.25 o 
 -21   5   3      284.23      276.03     67.16 o 
 -19   5   3     1217.00     1068.04    114.14 o 
 -17   5   3     1538.05     1564.53    129.79 o 
 -15   5   3     2566.32     2454.26    113.98 o 
 -13   5   3     6421.26     6350.81    177.17 o 
 -11   5   3       12.88       49.06     23.79 o 
  -9   5   3     7409.08     8096.86    130.19 o 
  -7   5   3     1422.67     1570.84    101.43 o 
  -5   5   3     3829.44     3349.95     60.51 o 
  -3   5   3    21027.29    17553.67    144.70 o 
  -1   5   3     3344.36     2870.70     49.67 o 
   1   5   3    22054.63    25539.00    196.84 o 
   3   5   3     5434.38     6635.43     71.65 o 
   5   5   3     7666.16     7824.46     79.87 o 
   7   5   3       63.58       82.06     26.51 o 
   9   5   3     8947.81     9666.22    183.62 o 
  11   5   3     2491.89     2405.06    104.10 o 
  13   5   3      293.15      253.45     41.90 o 
  15   5   3    10018.92    10119.48    226.90 o 
  17   5   3       50.38      134.24     31.90 o 
  19   5   3     2423.14     2336.63    142.12 o 
  21   5   3     1016.73      817.76    128.09 o 
 -22   6   3        9.75       53.75     43.51 o 
 -20   6   3      165.56      102.75     47.88 o 
 -18   6   3     3913.45     3966.78    215.42 o 
 -16   6   3       57.61       67.03     30.89 o 
 -14   6   3     1065.08     1160.41     93.00 o 
 -12   6   3      294.50      358.43     64.49 o 
 -10   6   3      525.02      496.77     56.49 o 
  -8   6   3      946.61      658.52     60.24 o 
  -6   6   3    13540.73    12637.05    107.39 o 
  -4   6   3       75.04       94.44     16.30 o 
  -2   6   3     5124.48     4909.61    111.15 o 
   0   6   3    35967.39    37873.57    323.04 o 
   2   6   3     4983.59     4183.15     63.10 o 
   4   6   3    15335.96    15634.99    118.08 o 
   6   6   3     7806.46     7764.16    119.84 o 
   8   6   3     1024.41     1397.67     77.99 o 
  10   6   3    14190.96    15336.80    269.87 o 
  12   6   3      250.44      257.51     51.85 o 
  14   6   3    12977.15    13524.78    217.09 o 
  16   6   3     1015.96     1062.15    133.90 o 
  18   6   3     1022.57     1174.25    104.82 o 
  20   6   3     1418.63     1139.50    170.65 o 
 -21   7   3      107.34      111.22     48.46 o 
 -19   7   3     2363.46     2093.21    111.25 o 
 -17   7   3      476.08      257.32     53.97 o 
 -15   7   3     2795.22     2475.29    118.49 o 
 -13   7   3     2925.06     2837.21    157.29 o 
 -11   7   3       17.92       57.70     26.98 o 
  -9   7   3      315.94      315.71     42.21 o 
  -7   7   3     3714.82     3669.35     81.86 o 
  -5   7   3      131.71      178.39     29.44 o 
  -3   7   3     2507.87     1858.48     86.33 o 
  -1   7   3    17580.18    17524.42    291.91 o 
   1   7   3     1339.71     1206.77     48.86 o 
   3   7   3     1201.62     1247.70     82.82 o 
   5   7   3     2278.50     2450.59     54.93 o 
   7   7   3     2667.01     2870.09    105.35 o 
   9   7   3     6051.01     5798.99    154.16 o 
  11   7   3     7098.87     6554.89    176.80 o 
  13   7   3     3946.55     3720.24    198.56 o 
  15   7   3     2544.44     2909.17    140.14 o 
  17   7   3      650.46      617.37     96.23 o 
  19   7   3     1673.34     1472.20    213.32 o 
 -22   8   3      559.67      645.87    101.38 o 
 -20   8   3        3.64       17.29     31.88 o 
 -18   8   3      103.46       86.80     37.66 o 
 -16   8   3     1167.03      992.35    137.37 o 
 -14   8   3      298.48      208.09     42.52 o 
 -12   8   3      888.62      819.88    135.95 o 
 -10   8   3      969.13      787.70    116.63 o 
  -8   8   3      801.05      748.66     70.31 o 
  -6   8   3       62.93       30.29     19.40 o 
  -4   8   3     9950.20    10327.89    180.67 o 
  -2   8   3      643.36      565.05     94.34 o 
   0   8   3      983.79      951.54     64.52 o 
   2   8   3     2042.39     2302.55     82.05 o 
   4   8   3     5475.97     5969.45    149.42 o 
   6   8   3     3631.08     4178.18     73.96 o 
   8   8   3      495.51      493.10     79.81 o 
  10   8   3     2648.44     2572.13    155.36 o 
  12   8   3     2269.36     2474.99    122.22 o 
  14   8   3       40.64       78.45     36.62 o 
  16   8   3     7359.49     7513.10    367.30 o 
  18   8   3      401.56      566.52     99.36 o 
  20   8   3      188.21      169.74     58.99 o 
 -21   9   3      284.55      341.35     61.49 o 
 -19   9   3      108.69      126.45     34.97 o 
 -17   9   3      943.31      650.74    114.17 o 
 -15   9   3      274.09      209.48     56.52 o 
 -13   9   3      224.49      186.46     44.94 o 
 -11   9   3      562.61      651.43     88.96 o 
  -9   9   3       30.58       56.19     27.77 o 
  -7   9   3     1055.29     1043.11     81.15 o 
  -5   9   3      101.28      102.87     19.93 o 
  -3   9   3     5012.04     5679.79    376.53 o 
  -1   9   3     2678.69     2670.39     35.46 o 
   1   9   3     3371.92     3384.57     91.16 o 
   3   9   3     2675.42     2523.26    109.35 o 
   5   9   3       22.38       43.86     25.40 o 
   7   9   3     1723.30     1589.88     85.40 o 
   9   9   3       42.37       86.46     31.51 o 
  11   9   3        0.09       39.19     26.73 o 
  13   9   3     1391.81     1696.12    134.25 o 
  15   9   3       67.51       80.38     28.18 o 
  17   9   3      422.09      256.23     66.19 o 
  19   9   3        4.24       57.56     38.28 o 
 -20  10   3       30.02       95.64     28.73 o 
 -18  10   3       17.17       59.17     33.64 o 
 -16  10   3       19.42       37.32     22.91 o 
 -14  10   3      651.12      705.67    110.23 o 
 -12  10   3     1282.21     1299.69    150.60 o 
 -10  10   3      172.29      121.18     32.30 o 
  -8  10   3     3234.72     3062.78    101.94 o 
  -6  10   3      106.07       79.59     15.39 o 
  -4  10   3     1988.76     1765.80    246.77 o 
  -2  10   3      560.16      558.42     93.45 o 
   0  10   3       33.99      125.09     47.41 o 
   2  10   3        4.08       51.99     36.45 o 
   4  10   3      149.86      140.64     28.16 o 
   6  10   3     5410.46     5488.66    274.41 o 
   8  10   3      225.15      220.02     46.14 o 
  10  10   3      394.77      378.05     65.18 o 
  12  10   3      702.12      868.94     85.24 o 
  14  10   3       28.57       84.17     33.54 o 
  16  10   3       58.46       72.96     26.64 o 
  18  10   3       39.97       85.37     45.61 o 
 -19  11   3       98.33       38.22     61.52 o 
 -17  11   3      366.79      412.69     79.18 o 
 -15  11   3      198.84      175.22     52.00 o 
 -13  11   3       13.62       88.37     35.18 o 
 -11  11   3     5457.03     5848.90    165.73 o 
  -9  11   3      954.77      845.45    118.99 o 
  -7  11   3      704.25      670.10     94.28 o 
  -5  11   3        3.28       38.25     10.80 o 
  -3  11   3     1208.43     1397.46    155.23 o 
  -1  11   3     1164.37     1246.56     42.34 o 
   1  11   3      587.10      501.65     80.88 o 
   3  11   3     2737.53     2852.52     87.22 o 
   5  11   3       86.01      105.55     34.69 o 
   7  11   3     1542.28     1849.28    131.59 o 
   9  11   3      866.12      871.18    105.64 o 
  11  11   3     4963.00     5194.04    172.07 o 
  13  11   3        3.97       48.40     43.03 o 
  15  11   3      245.38      260.45     51.42 o 
  17  11   3      439.01      404.86     92.71 o 
 -18  12   3      364.07      346.54     88.64 o 
 -16  12   3      265.50      305.85     66.12 o 
 -14  12   3      991.73      833.05    133.78 o 
 -12  12   3     3485.96     3376.06    210.75 o 
 -10  12   3     6639.79     6924.60    221.58 o 
  -8  12   3      772.61      646.84     82.98 o 
  -6  12   3       11.03        0.00     43.51 o 
  -4  12   3      173.97      176.59    104.94 o 
  -2  12   3      473.83      637.48    107.39 o 
   0  12   3     3782.33     3602.52    125.28 o 
   2  12   3     2579.61     2755.05    121.54 o 
   4  12   3      426.13      523.74     68.20 o 
   6  12   3      152.52      110.79     31.43 o 
   8  12   3    15019.11    15400.14    272.16 o 
  10  12   3      519.91      535.71     75.02 o 
  12  12   3     2107.63     2420.26    162.91 o 
  14  12   3      263.88      312.53     70.60 o 
  16  12   3       41.17       86.53     44.62 o 
 -15  13   3     2234.35     2411.25    189.89 o 
 -13  13   3     2060.91     2844.29    135.25 o 
 -11  13   3     1352.09     1376.94    222.03 o 
  -9  13   3      954.88     1023.17    213.21 o 
  -7  13   3     2757.85     2851.85    244.72 o 
  -5  13   3       15.72       91.47     45.48 o 
  -3  13   3      586.46      845.09    122.99 o 
  -1  13   3     1009.95      976.13    164.35 o 
   1  13   3     2354.81     2509.76    166.53 o 
   3  13   3      116.55      119.57     41.43 o 
   5  13   3     6118.23     6909.17    156.90 o 
   7  13   3     3731.22     3812.23    165.61 o 
   9  13   3     1137.32     1020.73    128.00 o 
  11  13   3      240.70      178.10     47.52 o 
  13  13   3      772.97      498.26     87.52 o 
  15  13   3      108.50      122.28     48.41 o 
 -14  14   3     1651.09     1622.99    185.68 o 
 -12  14   3      878.29      818.00    168.23 o 
 -10  14   3       30.57       78.52     56.04 o 
  -8  14   3     2885.95     3186.59    243.59 o 
  -6  14   3      407.93      456.04     98.22 o 
  -4  14   3       38.25      117.96     48.16 o 
  -2  14   3      671.17      724.67    141.14 o 
   0  14   3       16.45       98.98     45.33 o 
   2  14   3     4150.97     4438.27    227.96 o 
   4  14   3      546.07      466.39    128.32 o 
   6  14   3     3920.27     3371.44    142.81 o 
   8  14   3      191.76      227.60     55.22 o 
  10  14   3      761.95      949.98    202.75 o 
  12  14   3      425.98      404.15     74.83 o 
 -13  15   3      222.52      155.17     82.55 o 
 -11  15   3      260.89      239.84     67.51 o 
  -9  15   3      713.81      774.19    108.77 o 
  -7  15   3      344.62      385.52     80.43 o 
  -5  15   3     2239.15     2306.91    169.30 o 
  -3  15   3      333.51      385.85     91.17 o 
  -1  15   3        9.99       40.75     28.03 o 
   1  15   3      430.77      298.15     94.66 o 
   3  15   3      879.44      741.21    149.20 o 
   5  15   3      772.67      926.30    152.93 o 
   7  15   3      580.18      375.21    231.50 o 
   9  15   3      258.27      483.98    145.86 o 
  11  15   3      174.89      231.53     93.41 o 
 -10  16   3      151.15      159.59     65.99 o 
  -8  16   3     1312.77     1149.24    276.29 o 
  -6  16   3     1094.13      791.55    223.78 o 
  -4  16   3     2291.96     1935.36    277.02 o 
  -2  16   3       99.99      219.46     51.81 o 
   0  16   3      407.43      390.49    174.89 o 
   2  16   3       62.09      267.22     90.75 o 
   4  16   3     1012.80      955.28    292.98 o 
   6  16   3      183.11      117.07     65.93 o 
   8  16   3      174.31      236.67    208.97 o 
  -5  17   3     2345.66     2366.14    241.26 o 
  -3  17   3      136.38      100.11     69.92 o 
  -1  17   3       19.97       72.71     90.27 o 
   1  17   3       70.71      131.76     53.09 o 
   3  17   3      172.40      124.98     48.94 o 
 -24   0   4     2594.85     2490.88    410.92 o 
 -22   0   4     2157.62     1718.38    309.70 o 
 -20   0   4     2630.09     3036.54    324.00 o 
 -18   0   4      232.85      363.21    136.85 o 
 -14   0   4     2401.90     2812.52    448.76 o 
 -12   0   4     7495.16     7647.23    164.21 o 
 -10   0   4    25511.42    27068.95    248.60 o 
  -8   0   4    15443.16    15151.12    176.41 o 
  -6   0   4    20717.11    20111.92    156.41 o 
  -4   0   4     1577.03     1799.99     48.90 o 
  -2   0   4   172402.78   177320.53    891.90 o 
   0   0   4   215871.17   208748.45   5472.40 o 
   2   0   4    19962.59    27886.22    177.19 o 
   4   0   4     5047.10     3508.78     76.57 o 
   6   0   4     5181.43     4666.93    102.62 o 
   8   0   4    19498.79    21004.94    196.73 o 
  10   0   4     8828.45     8968.93    197.72 o 
  12   0   4      132.92      318.68     89.79 o 
  14   0   4      625.41      475.25    115.15 o 
  16   0   4      539.00      611.91    157.93 o 
  18   0   4     4446.80     4113.45    244.72 o 
  20   0   4      231.04      365.35     89.88 o 
  22   0   4     1537.06     1501.79    265.42 o 
 -23   1   4     1475.39     1237.20    171.68 o 
 -21   1   4     3394.54     3390.38    194.35 o 
 -19   1   4     2786.14     2926.61    148.11 o 
 -17   1   4     1154.39     1256.48    188.88 o 
 -15   1   4     2641.54     2714.78    184.31 o 
 -13   1   4     6563.38     5978.31    119.28 o 
 -11   1   4     4901.75     4192.06    145.85 o 
  -9   1   4    10334.75     9580.19    184.69 o 
  -7   1   4    20152.92    20029.28    151.04 o 
  -5   1   4     5846.81     5296.26     53.29 o 
  -3   1   4     4952.32     4563.20     45.14 o 
  -1   1   4   127752.66   132626.23    608.90 o 
   1   1   4    47087.97    55024.13    305.65 o 
   3   1   4    41707.57    34044.62    185.58 o 
   5   1   4    19957.75    16763.34    141.40 o 
   7   1   4     1032.32      861.51     58.02 o 
   9   1   4     8153.32     7519.03    128.40 o 
  11   1   4      609.20      611.73     73.57 o 
  13   1   4      112.12      149.52     31.50 o 
  15   1   4       14.51      110.78     33.52 o 
  17   1   4     4037.43     4134.15    134.81 o 
  19   1   4     3445.36     3255.09    178.70 o 
  21   1   4     1392.07     1393.51    117.56 o 
 -24   2   4      741.08      786.59    161.92 o 
 -22   2   4       94.79       75.82     43.10 o 
 -20   2   4     1987.41     1997.42    128.41 o 
 -18   2   4     1984.84     2303.21    193.02 o 
 -16   2   4       76.35      136.25     44.52 o 
 -14   2   4     2949.85     3139.07    121.53 o 
 -12   2   4     9695.91    10739.08    426.58 o 
 -10   2   4     6154.74     6366.04    163.27 o 
  -8   2   4     8769.86     9589.89    101.78 o 
  -6   2   4       55.68       33.19     12.92 o 
  -4   2   4     1295.57      992.84     37.48 o 
  -2   2   4    18495.20    21635.25     85.56 o 
   0   2   4   239120.69   250937.78   1543.69 o 
   2   2   4     2173.98     1177.67     39.33 o 
   4   2   4     5895.19     4989.57     95.22 o 
   6   2   4      326.69      330.22     29.60 o 
   8   2   4     8099.27     7652.43    231.85 o 
  10   2   4       17.90       30.27     18.12 o 
  12   2   4      126.62       94.19     28.32 o 
  14   2   4      737.74      740.26     96.06 o 
  16   2   4     2106.06     2189.17    237.27 o 
  18   2   4     1787.96     1825.05    176.74 o 
  20   2   4     1799.60     2191.08    189.94 o 
  22   2   4     1062.23      916.02    147.49 o 
 -23   3   4        1.82      101.37     33.86 o 
 -21   3   4       49.63      105.20     49.89 o 
 -19   3   4     2389.94     2217.32    112.04 o 
 -17   3   4     2632.89     2540.62    176.73 o 
 -15   3   4     2996.21     2844.52    125.82 o 
 -13   3   4      672.84      679.13     83.60 o 
 -11   3   4     1841.73     2026.56     86.51 o 
  -9   3   4      999.87     1252.97     74.35 o 
  -7   3   4     5473.36     6386.81    117.84 o 
  -5   3   4      318.38      204.64     22.51 o 
  -3   3   4     8593.32     6545.76     48.35 o 
  -1   3   4    52006.48    53184.75    200.50 o 
   1   3   4    22024.52    21628.50    109.44 o 
   3   3   4     6902.33     4931.56     67.20 o 
   5   3   4    19378.32    18931.59    167.31 o 
   7   3   4     1013.27     1112.58     38.23 o 
   9   3   4       44.18      105.57     38.71 o 
  11   3   4     1211.03     1216.27    121.86 o 
  13   3   4       16.21       65.19     33.41 o 
  15   3   4     2525.58     2485.39    176.58 o 
  17   3   4      368.82      355.86     78.58 o 
  19   3   4      444.02      420.77     95.72 o 
  21   3   4      567.40      451.96     92.28 o 
 -24   4   4      334.63      408.22    101.39 o 
 -22   4   4       81.29       65.77     37.58 o 
 -20   4   4        0.70       49.75     55.07 o 
 -18   4   4      654.24      716.92     98.31 o 
 -16   4   4      676.41      833.50     97.31 o 
 -14   4   4     1311.98     1634.38    119.56 o 
 -12   4   4      485.62      806.18     89.75 o 
 -10   4   4     4261.22     3867.53     84.97 o 
  -8   4   4     4976.15     5535.40    127.16 o 
  -6   4   4     2124.55     3171.77     61.21 o 
  -4   4   4     8528.91     7178.09     70.86 o 
  -2   4   4       11.55       85.45     13.34 o 
   0   4   4      863.68      757.33     28.45 o 
   2   4   4     8699.36     9687.28    112.73 o 
   4   4   4     2583.93     2404.49     56.50 o 
   6   4   4       52.76       73.84     22.18 o 
   8   4   4      512.32      572.29     65.24 o 
  10   4   4       16.23       19.22     27.79 o 
  12   4   4     1793.33     1792.86     75.16 o 
  14   4   4       33.47       55.30     24.82 o 
  16   4   4        0.52      124.10     42.45 o 
  18   4   4      280.70      291.43     62.14 o 
  20   4   4       77.47       96.36     36.65 o 
 -23   5   4       19.77      161.62     47.91 o 
 -21   5   4      709.09      672.47     87.31 o 
 -19   5   4      725.96      795.45    110.73 o 
 -17   5   4      685.45      627.85    100.36 o 
 -15   5   4     2360.88     2685.71    173.79 o 
 -13   5   4     2564.72     2517.96    121.06 o 
 -11   5   4     1392.19     1667.16    111.69 o 
  -9   5   4     6715.28     8224.40    133.97 o 
  -7   5   4      941.89      807.23     50.44 o 
  -5   5   4     2220.49     3070.67     56.07 o 
  -3   5   4    11321.41     9479.13    141.16 o 
  -1   5   4       74.51       40.84     10.41 o 
   1   5   4     3333.95     3407.89     46.46 o 
   3   5   4     1522.84     1433.91     45.73 o 
   5   5   4     1097.83     1465.91     51.21 o 
   7   5   4    10823.60    12158.75    279.65 o 
   9   5   4       56.02       74.20     23.88 o 
  11   5   4       74.35       51.61     31.22 o 
  13   5   4      310.63      390.39     58.45 o 
  15   5   4      180.58      164.28    135.53 o 
  17   5   4       17.66       88.95     36.42 o 
  19   5   4     1213.70     1061.66    154.13 o 
  21   5   4      454.55      612.72     82.03 o 
 -22   6   4      552.51      523.98    108.14 o 
 -20   6   4      573.03      539.14    110.12 o 
 -18   6   4     1723.35     1877.68    125.08 o 
 -16   6   4       91.29      152.59     41.52 o 
 -14   6   4      984.49      925.54    129.83 o 
 -12   6   4      655.51      992.98    102.68 o 
 -10   6   4       11.56       54.26     23.01 o 
  -8   6   4       33.72       73.61     21.38 o 
  -6   6   4     3403.14     3045.45     95.28 o 
  -4   6   4     1867.13     2501.30    118.01 o 
  -2   6   4      123.05      124.84     40.25 o 
   0   6   4    24563.32    27019.43    130.68 o 
   2   6   4     6772.36     7236.14     83.52 o 
   4   6   4        8.13       51.95     23.25 o 
   6   6   4        7.02       78.05     34.25 o 
   8   6   4     1098.86     1259.18     76.22 o 
  10   6   4      406.03      429.60     60.77 o 
  12   6   4      196.05      188.64     55.20 o 
  14   6   4       50.97       41.08     42.26 o 
  16   6   4       61.33       61.07     29.55 o 
  18   6   4      922.55      867.80    134.63 o 
  20   6   4     1531.73     1679.58    172.72 o 
 -21   7   4      496.38      414.03     72.73 o 
 -19   7   4     1408.61     1049.83    140.54 o 
 -17   7   4     1340.16     1543.57    162.00 o 
 -15   7   4      644.10      814.15    118.83 o 
 -13   7   4     1327.26      842.18    124.33 o 
 -11   7   4      730.11      523.51     59.85 o 
  -9   7   4     4669.69     4792.65    120.80 o 
  -7   7   4      156.99       78.08     21.81 o 
  -5   7   4     2971.20     2785.01    261.98 o 
  -3   7   4     1026.72      683.89     81.35 o 
  -1   7   4    13627.89    14532.80    164.77 o 
   1   7   4    10772.50    10832.97    159.74 o 
   3   7   4      515.61      474.06     44.65 o 
   5   7   4     5350.26     5656.47     82.89 o 
   7   7   4      140.14      123.62     37.60 o 
   9   7   4     2387.45     2701.68    135.17 o 
  11   7   4     6189.64     6637.82    232.32 o 
  13   7   4        4.94       81.51     27.12 o 
  15   7   4      188.55      240.38     73.82 o 
  17   7   4     1111.27     1245.59    171.13 o 
  19   7   4      369.57      440.42     65.03 o 
 -22   8   4      130.55      256.20     48.33 o 
 -20   8   4     1313.61     1124.89    159.79 o 
 -18   8   4        5.97      116.07     39.67 o 
 -16   8   4     1282.36     1006.38    127.26 o 
 -14   8   4      509.51      584.23     80.40 o 
 -12   8   4     2285.82     2570.72    148.70 o 
 -10   8   4     2877.53     3347.79    110.78 o 
  -8   8   4     6736.15     6796.11    180.01 o 
  -6   8   4     1070.33      998.10     59.28 o 
  -4   8   4     5193.73     4918.99    125.49 o 
  -2   8   4      837.45     1289.08    169.51 o 
   0   8   4     1440.76     1274.21     51.79 o 
   2   8   4     5333.08     5262.03     70.79 o 
   4   8   4       19.37       58.79     23.97 o 
   6   8   4     5922.78     6067.50    150.68 o 
   8   8   4      632.08      632.19     75.04 o 
  10   8   4     3647.74     3737.60    135.33 o 
  12   8   4     1043.79     1155.63    131.00 o 
  14   8   4     1819.81     1706.64    141.22 o 
  16   8   4     1063.74     1024.21    143.39 o 
  18   8   4      106.72      136.61     42.51 o 
 -21   9   4      632.91      632.80    120.36 o 
 -19   9   4      469.76      365.53    135.60 o 
 -17   9   4      586.40      379.61     86.03 o 
 -15   9   4     1487.58     1695.81    103.82 o 
 -13   9   4     1146.61     1073.62     96.66 o 
 -11   9   4     1402.41     1120.59    128.89 o 
  -9   9   4    13976.56    15021.72    454.86 o 
  -7   9   4     7125.76     7523.09    202.62 o 
  -5   9   4     3742.59     3602.29    172.21 o 
  -3   9   4     5595.48     5854.49    371.73 o 
  -1   9   4     7447.88     8107.25    226.43 o 
   1   9   4       17.36       24.17     14.30 o 
   3   9   4     2841.86     2858.43    113.63 o 
   5   9   4     1122.61     1099.08     85.60 o 
   7   9   4      334.30      306.08     66.19 o 
   9   9   4     1086.40     1120.37    123.58 o 
  11   9   4     2239.84     2367.81    154.00 o 
  13   9   4     1849.00     2037.14    102.74 o 
  15   9   4      617.85      604.89    135.64 o 
  17   9   4      405.48      429.18     69.30 o 
 -20  10   4      275.06      177.31     60.65 o 
 -18  10   4      313.69      297.86     72.80 o 
 -16  10   4      783.34      483.67     92.98 o 
 -14  10   4      111.68      112.06     42.54 o 
 -12  10   4     3272.39     3503.35    175.45 o 
 -10  10   4    15142.30    15950.71    375.64 o 
  -8  10   4      154.41      117.16     25.75 o 
  -6  10   4     3697.74     3741.88    259.14 o 
  -4  10   4     3179.79     2990.12    111.57 o 
  -2  10   4     1083.87     1347.22    200.84 o 
   0  10   4     5065.05     4130.30    118.44 o 
   2  10   4       57.04       37.05     18.63 o 
   4  10   4     2082.57     2103.10    146.17 o 
   6  10   4       98.78      111.01     37.17 o 
   8  10   4     3486.62     3905.68    119.52 o 
  10  10   4     1579.34     1509.23    115.96 o 
  12  10   4      647.49      586.84     73.40 o 
  14  10   4      608.32      583.46    141.83 o 
  16  10   4      211.85      250.07     71.25 o 
  18  10   4      760.24      698.14    157.94 o 
 -19  11   4      248.06      250.05     73.31 o 
 -17  11   4     1703.40     1878.31    179.83 o 
 -15  11   4      662.52      878.37    180.70 o 
 -13  11   4     1890.25     2084.33    118.88 o 
 -11  11   4     3489.48     3677.81    144.79 o 
  -9  11   4      751.49      640.99     70.81 o 
  -7  11   4     4972.78     5269.39    219.58 o 
  -5  11   4     1136.37     1373.74    193.48 o 
  -3  11   4      649.32      599.62    124.44 o 
  -1  11   4     1494.66     1583.19    171.39 o 
   1  11   4      499.87      364.20     58.24 o 
   3  11   4     1768.65     1848.85    101.23 o 
   5  11   4     2913.71     2721.03    133.69 o 
   7  11   4     2407.94     2524.49     96.23 o 
   9  11   4      238.38      324.18     47.19 o 
  11  11   4       24.72       98.04     35.56 o 
  13  11   4      833.78      837.20    127.67 o 
  15  11   4      261.02      218.19     58.30 o 
 -18  12   4       98.97      129.63     48.08 o 
 -16  12   4      696.25      660.59    133.92 o 
 -14  12   4     2132.26     1860.47    147.27 o 
 -12  12   4      119.28      159.11     52.34 o 
 -10  12   4       94.58      147.16     56.61 o 
  -8  12   4      121.58      187.81     59.97 o 
  -6  12   4     1704.52     1600.33    240.00 o 
  -4  12   4      263.94      264.41     82.38 o 
  -2  12   4     1899.44     1923.82    110.68 o 
   0  12   4      824.89     1008.96    174.59 o 
   2  12   4     2132.24     1869.02     89.28 o 
   4  12   4      952.23      823.18    131.07 o 
   6  12   4        8.12       64.93     14.40 o 
   8  12   4     1602.33     1801.33    165.19 o 
  10  12   4      416.58      356.61     69.38 o 
  12  12   4        6.20      123.82     48.11 o 
  14  12   4      557.41      357.62     87.08 o 
 -15  13   4      228.32      122.31     67.04 o 
 -13  13   4        0.75      112.37     48.36 o 
 -11  13   4       45.28       90.00     59.16 o 
  -9  13   4        1.09       68.09     55.15 o 
  -7  13   4       45.61      125.34     39.98 o 
  -5  13   4        4.03       52.90     37.73 o 
  -3  13   4       71.11       56.59     34.54 o 
  -1  13   4      367.67      325.92     94.95 o 
   1  13   4       46.24       79.95     55.38 o 
   3  13   4      256.14      285.11     57.89 o 
   5  13   4      309.54      304.82     86.43 o 
   7  13   4      979.95      968.56    104.88 o 
   9  13   4     1811.30     1719.66    220.63 o 
  11  13   4      521.24      482.75     66.19 o 
  13  13   4        7.81       57.19     53.50 o 
 -14  14   4      456.30      524.22    112.04 o 
 -12  14   4      516.14      439.63     96.03 o 
 -10  14   4       68.26      128.13     55.59 o 
  -8  14   4       67.04       27.02     56.60 o 
  -6  14   4      124.79      117.64     71.07 o 
  -4  14   4       10.20        0.00     47.56 o 
  -2  14   4     3199.56     3695.44    239.18 o 
   0  14   4       81.68       62.07     36.55 o 
   2  14   4     3146.89     3230.32    212.97 o 
   4  14   4      356.03      382.01     92.75 o 
   6  14   4       56.60      117.47     46.01 o 
   8  14   4      759.87      966.58    125.41 o 
  10  14   4        3.38       26.02     49.65 o 
  12  14   4       44.41      112.84     42.96 o 
 -13  15   4      271.83      240.00     83.36 o 
 -11  15   4        1.15       38.22     37.17 o 
  -9  15   4      612.55      627.19    121.21 o 
  -7  15   4       93.69       57.73     43.10 o 
  -5  15   4        3.22       67.44     46.35 o 
  -3  15   4      454.52      510.28    112.54 o 
  -1  15   4     1275.23     1319.94    166.64 o 
   1  15   4       43.69       71.02     50.52 o 
   3  15   4      554.83      613.39    136.41 o 
   5  15   4       21.93      119.04     50.13 o 
   7  15   4      304.21      428.61     99.03 o 
   9  15   4      226.71      135.94     43.53 o 
 -10  16   4       14.35      136.06     45.31 o 
  -8  16   4     1361.47     1392.47    191.67 o 
  -6  16   4      501.82      478.37    128.01 o 
  -4  16   4      558.65      436.33     91.75 o 
  -2  16   4       86.46      178.01     59.72 o 
   0  16   4      359.60      457.31     96.14 o 
   2  16   4       25.26       88.87     36.85 o 
   4  16   4      404.09      469.90    133.47 o 
   6  16   4      388.22      611.67    159.86 o 
  -5  17   4      828.05     1176.39    286.99 o 
  -3  17   4     1325.70     1336.25    360.58 o 
  -1  17   4       53.44       95.38     47.67 o 
   1  17   4     1032.28      859.73    221.83 o 
   3  17   4       24.07      139.99     49.85 o 
 -23   1   5      226.79      123.80     60.87 o 
 -21   1   5     1478.97     1304.52    164.47 o 
 -19   1   5      818.51      776.54     89.53 o 
 -17   1   5      511.87      591.74     81.72 o 
 -15   1   5     2316.19     2476.11    111.26 o 
 -13   1   5     1190.63     1245.46    116.29 o 
 -11   1   5     3069.37     2972.03    124.23 o 
  -9   1   5    11424.69    12081.31    120.22 o 
  -7   1   5     1075.91     1104.30     44.69 o 
  -5   1   5     6453.36     6298.87     51.12 o 
  -3   1   5     2272.22     2304.10     31.50 o 
  -1   1   5    15495.88    15202.40     90.01 o 
   1   1   5     2779.90     2916.54     29.97 o 
   3   1   5     5782.30     6268.26     84.57 o 
   5   1   5     1520.32     1490.35     45.73 o 
   7   1   5     1345.89     1071.49     44.85 o 
   9   1   5     2189.29     2076.07    105.41 o 
  11   1   5     8216.31     8826.84    245.87 o 
  13   1   5      514.10      532.27     70.91 o 
  15   1   5       28.43       31.80     28.25 o 
  17   1   5      958.88      756.64    110.94 o 
  19   1   5      259.27      210.71     59.25 o 
  21   1   5       24.83       61.03     70.86 o 
 -24   2   5      315.50      273.88    102.64 o 
 -22   2   5      262.21      403.33     99.21 o 
 -20   2   5       51.23       84.29     35.80 o 
 -18   2   5     3790.48     3904.39    193.94 o 
 -16   2   5      222.15      117.20     43.23 o 
 -14   2   5      654.76      632.58     81.68 o 
 -12   2   5     1039.97      916.21    122.33 o 
 -10   2   5     7936.88     9567.17    339.87 o 
  -8   2   5     3485.77     3496.29     68.75 o 
  -6   2   5     1046.39      931.59     37.05 o 
  -4   2   5     5445.65     4897.63     45.66 o 
  -2   2   5    23704.98    24589.33    107.93 o 
   0   2   5      714.37      677.43     33.81 o 
   2   2   5     1494.22     1534.72     32.58 o 
   4   2   5      569.33      749.28     53.69 o 
   6   2   5     2800.62     3034.97    124.93 o 
   8   2   5    21891.13    24469.66    203.06 o 
  10   2   5     1190.11     1238.25     76.00 o 
  12   2   5     1107.60     1080.61    102.25 o 
  14   2   5      321.01      395.24     61.61 o 
  16   2   5      600.59      728.86    124.46 o 
  18   2   5      246.73      166.76     65.77 o 
  20   2   5      213.97      193.31     56.34 o 
 -23   3   5       12.92      120.04     46.17 o 
 -21   3   5      826.73      923.48    126.00 o 
 -19   3   5      488.34      616.81     93.27 o 
 -17   3   5       87.08      169.26     43.82 o 
 -15   3   5     1395.59     1731.84    131.70 o 
 -13   3   5     6266.97     5971.67    152.09 o 
 -11   3   5    20657.62    21411.12    208.37 o 
  -9   3   5       57.94      199.13     39.99 o 
  -7   3   5     8790.97     7897.24    137.55 o 
  -5   3   5     4927.74     4809.72     62.00 o 
  -3   3   5     6459.62     6078.91     60.54 o 
  -1   3   5    43502.48    45532.99    426.70 o 
   1   3   5    32982.14    32433.40    240.43 o 
   3   3   5       94.50       46.72     14.19 o 
   5   3   5     8186.99     8053.85     88.34 o 
   7   3   5    12632.35    12772.69    211.56 o 
   9   3   5    12664.25    13948.83    259.93 o 
  11   3   5     5606.76     5629.24    127.68 o 
  13   3   5     2665.84     3083.23    133.76 o 
  15   3   5      770.96      800.46     86.62 o 
  17   3   5     1282.82     1855.77    181.01 o 
  19   3   5        9.25       88.83     27.29 o 
  21   3   5      197.68      188.72     58.73 o 
 -24   4   5      675.03      670.52    121.99 o 
 -22   4   5     1087.93      950.11    197.99 o 
 -20   4   5     1584.01     1952.18    150.34 o 
 -18   4   5     6137.24     6591.35    327.54 o 
 -16   4   5     1537.16     1666.79    125.59 o 
 -14   4   5      218.54      321.95     53.60 o 
 -12   4   5    15897.74    16830.34    255.87 o 
 -10   4   5    11825.95    12491.61    162.25 o 
  -8   4   5     1302.56     1354.87     67.48 o 
  -6   4   5     3864.92     4083.57     96.69 o 
  -4   4   5     2821.69     2590.23     44.38 o 
  -2   4   5    11058.82    10337.39     89.27 o 
   0   4   5     5311.08     5807.64     66.33 o 
   2   4   5    30809.09    31835.48    242.37 o 
   4   4   5     6185.47     6335.95    137.57 o 
   6   4   5     1558.63     1806.77     85.03 o 
   8   4   5    18982.20    21187.81    247.23 o 
  10   4   5     8353.32     8825.54    191.16 o 
  12   4   5     1162.65     1143.62    163.56 o 
  14   4   5     1469.50     1378.36    119.35 o 
  16   4   5       37.13      105.29     42.05 o 
  18   4   5     1293.78     1458.50    144.30 o 
  20   4   5      871.34      872.40    111.52 o 
 -23   5   5     1465.38     1235.27    229.11 o 
 -21   5   5     2787.39     2998.70    278.09 o 
 -19   5   5      820.02      947.20    130.00 o 
 -17   5   5     6367.06     6675.01    249.52 o 
 -15   5   5      274.81      269.89     56.20 o 
 -13   5   5     4702.55     4643.83    159.46 o 
 -11   5   5     2498.32     1900.12    108.45 o 
  -9   5   5    15389.77    14406.48    231.82 o 
  -7   5   5     5371.64     4704.38     89.89 o 
  -5   5   5     2390.39     2484.90     60.66 o 
  -3   5   5    25479.73    27534.01    251.07 o 
  -1   5   5    26043.18    28466.19    202.11 o 
   1   5   5    25010.34    26613.19    130.65 o 
   3   5   5    16745.78    18725.92    157.95 o 
   5   5   5     2354.63     2339.05     52.54 o 
   7   5   5     5250.89     5400.25    128.50 o 
   9   5   5     4490.67     4876.98    256.83 o 
  11   5   5    10174.47    10059.59    286.59 o 
  13   5   5     1739.16     2002.50    133.77 o 
  15   5   5      114.18      113.48     40.44 o 
  17   5   5     3396.21     3337.17    188.11 o 
  19   5   5      335.80      264.06     61.55 o 
 -22   6   5     2101.24     2195.32    189.92 o 
 -20   6   5      757.73     1024.52    210.24 o 
 -18   6   5     4554.52     4433.06    233.85 o 
 -16   6   5       74.71      101.34     33.31 o 
 -14   6   5     5130.22     5741.05    250.92 o 
 -12   6   5     3075.84     3460.61    118.04 o 
 -10   6   5      566.47      649.67     82.70 o 
  -8   6   5    37787.39    40976.35    237.10 o 
  -6   6   5     9939.96     9492.74    128.59 o 
  -4   6   5    11505.49    11704.39    317.92 o 
  -2   6   5    20506.56    21165.04    147.67 o 
   0   6   5     1132.40     1390.85     43.24 o 
   2   6   5    21906.36    22350.58    136.52 o 
   4   6   5      749.74      637.47     67.72 o 
   6   6   5    12064.70    13798.12    178.12 o 
   8   6   5     5117.43     4587.37    165.09 o 
  10   6   5     1337.13     1405.46     86.22 o 
  12   6   5     1056.03     1090.48     96.39 o 
  14   6   5     3821.72     4327.37    314.95 o 
  16   6   5     1754.34     1781.60    151.05 o 
  18   6   5      877.16      922.60    152.91 o 
  20   6   5      914.94      861.86    106.23 o 
 -21   7   5     1008.03      856.60    103.76 o 
 -19   7   5      265.95      327.88     67.53 o 
 -17   7   5      874.01     1124.64    135.75 o 
 -15   7   5        5.77       82.18     32.94 o 
 -13   7   5     1524.22     1379.57    124.50 o 
 -11   7   5     2606.68     2485.62     82.00 o 
  -9   7   5     5151.70     5048.60    130.67 o 
  -7   7   5    12465.54    13967.45    191.49 o 
  -5   7   5     1650.43     2225.15    128.15 o 
  -3   7   5      257.78      367.59    103.31 o 
  -1   7   5       61.88      112.09     39.76 o 
   1   7   5     1437.42     1559.35    114.47 o 
   3   7   5      393.64      476.50     62.40 o 
   5   7   5       36.50       31.01     21.21 o 
   7   7   5     1710.47     1726.61    135.30 o 
   9   7   5      856.97      736.68    102.02 o 
  11   7   5     3763.72     3799.99    130.11 o 
  13   7   5     4993.99     4549.65    182.01 o 
  15   7   5     1566.31     1552.50    143.49 o 
  17   7   5      339.51      347.37     73.14 o 
  19   7   5      169.11       87.08     47.04 o 
 -22   8   5      199.25      234.67     62.77 o 
 -20   8   5      229.52      155.86     46.73 o 
 -18   8   5      405.27      364.19     82.60 o 
 -16   8   5      679.26      444.11     95.50 o 
 -14   8   5      944.73     1067.61    126.15 o 
 -12   8   5        7.63       70.89     84.20 o 
 -10   8   5     1078.14     1007.25    109.63 o 
  -8   8   5     4530.72     4497.59    127.73 o 
  -6   8   5    11711.48    12585.62    246.33 o 
  -4   8   5      690.33      693.21     91.96 o 
  -2   8   5     8315.50     8748.82    232.13 o 
   0   8   5     5412.02     5689.44    190.54 o 
   2   8   5      236.54      326.71     42.48 o 
   4   8   5     6171.50     6272.69    194.77 o 
   6   8   5      440.87      525.93     65.79 o 
   8   8   5     3384.50     3394.71    158.79 o 
  10   8   5      784.96      875.21    104.28 o 
  12   8   5     1765.08     1802.43    125.30 o 
  14   8   5      140.05      220.28     47.61 o 
  16   8   5     1763.95     1810.05    176.18 o 
  18   8   5      100.45      151.66     37.59 o 
 -21   9   5        8.73      129.02     42.08 o 
 -19   9   5      792.27      703.97    119.03 o 
 -17   9   5      162.89       86.10     39.98 o 
 -15   9   5      867.44      924.98    111.67 o 
 -13   9   5     3921.19     3404.47    121.10 o 
 -11   9   5     1076.66     1093.82    127.00 o 
  -9   9   5     5743.79     5987.37    148.63 o 
  -7   9   5      721.93      930.33    148.94 o 
  -5   9   5     4824.23     4914.57    182.68 o 
  -3   9   5     2040.43     2127.11    120.37 o 
  -1   9   5      831.85      766.44    139.72 o 
   1   9   5      864.90      832.85     96.44 o 
   3   9   5       55.45       86.72     30.92 o 
   5   9   5      110.61       40.54     47.83 o 
   7   9   5     1771.66     2121.96    222.03 o 
   9   9   5     2679.77     2839.78    142.42 o 
  11   9   5      121.04      186.14     47.36 o 
  13   9   5      301.68      325.27     64.86 o 
  15   9   5       38.16      153.05     37.10 o 
  17   9   5      740.51      612.34    121.05 o 
 -20  10   5       61.67       87.53     37.43 o 
 -18  10   5        6.76       40.92     41.38 o 
 -16  10   5       85.30       53.98     44.67 o 
 -14  10   5      423.70      426.70     96.65 o 
 -12  10   5       24.08       29.71     36.23 o 
 -10  10   5     3337.43     3593.16    225.53 o 
  -8  10   5     2156.53     2298.62    280.16 o 
  -6  10   5       14.14       90.09     49.79 o 
  -4  10   5      208.23      118.56     34.40 o 
  -2  10   5     1924.96     1936.00    125.67 o 
   0  10   5      478.55      411.32     98.48 o 
   2  10   5      375.76      311.37     41.81 o 
   4  10   5      937.14      832.15     83.04 o 
   6  10   5        1.30       34.27     23.24 o 
   8  10   5      801.39      918.66    126.10 o 
  10  10   5       40.92      100.17     33.34 o 
  12  10   5      179.55      129.75     58.04 o 
  14  10   5       86.44       63.39     43.29 o 
  16  10   5       54.53      116.07     47.67 o 
 -19  11   5      313.21      389.97    103.57 o 
 -17  11   5        1.66      156.79     43.83 o 
 -15  11   5      504.45      378.33     87.19 o 
 -13  11   5      293.19      292.99     65.13 o 
 -11  11   5      146.87      102.95     39.57 o 
  -9  11   5      179.11      279.03     80.35 o 
  -7  11   5     2936.71     2919.18    172.46 o 
  -5  11   5     2463.64     2306.82    164.10 o 
  -3  11   5      289.33      122.07     42.89 o 
  -1  11   5       22.87       92.54    117.92 o 
   1  11   5      379.06      338.16     59.87 o 
   3  11   5      475.04      497.66     71.79 o 
   5  11   5     2566.50     2685.66    196.27 o 
   7  11   5       14.42       43.97     30.83 o 
   9  11   5       20.45       41.98     26.68 o 
  11  11   5        5.78       48.81     28.84 o 
  13  11   5      676.55      901.24    101.53 o 
  15  11   5       83.63      168.20     64.24 o 
 -18  12   5      823.30      881.44    151.11 o 
 -16  12   5      626.93      609.49    132.38 o 
 -14  12   5      161.32      224.59     83.85 o 
 -12  12   5      374.49      332.75     89.33 o 
 -10  12   5     1539.14     1370.33    272.99 o 
  -8  12   5      282.58      295.38    111.41 o 
  -6  12   5      155.55      378.14     94.91 o 
  -4  12   5     1676.68     2059.15    186.84 o 
  -2  12   5        6.10      143.55     45.92 o 
   0  12   5     1856.44     1718.41    237.62 o 
   2  12   5       72.83      117.12     43.11 o 
   4  12   5       66.86       54.15     33.52 o 
   6  12   5      243.11      257.81     38.90 o 
   8  12   5        7.43       25.42     28.93 o 
  10  12   5      229.20      347.40     70.45 o 
  12  12   5       13.56      100.66     36.94 o 
  14  12   5      228.55      210.66     59.54 o 
 -15  13   5       37.55       52.14     38.29 o 
 -13  13   5      397.23      288.15     69.61 o 
 -11  13   5      109.37      238.64     56.69 o 
  -9  13   5       18.42       78.72     45.35 o 
  -7  13   5      312.18      282.49     66.32 o 
  -5  13   5     4231.27     4267.43    207.15 o 
  -3  13   5       20.37       87.48     45.11 o 
  -1  13   5     4426.70     5319.85    238.57 o 
   1  13   5     1468.82     1595.95    141.30 o 
   3  13   5     1923.93     2188.62    274.47 o 
   5  13   5      309.39      325.35    108.60 o 
   7  13   5      885.29      842.90    144.15 o 
   9  13   5       21.00       54.40     51.06 o 
  11  13   5       52.64       71.39     32.06 o 
  13  13   5       50.60      111.34     31.29 o 
 -14  14   5      326.29      268.68     70.45 o 
 -12  14   5      664.62      559.51    117.37 o 
 -10  14   5      156.14      117.22     65.53 o 
  -8  14   5      547.63      500.75    101.56 o 
  -6  14   5      924.31     1055.18    169.16 o 
  -4  14   5     3732.69     4065.77    216.45 o 
  -2  14   5     1633.81     1560.04    169.84 o 
   0  14   5     1533.10     1516.41    143.18 o 
   2  14   5     1654.57     1587.08    134.30 o 
   4  14   5     1683.50     1863.53    237.76 o 
   6  14   5      410.34      458.78     89.73 o 
   8  14   5      666.39      823.72    121.86 o 
  10  14   5      231.82      214.56     53.63 o 
 -11  15   5      497.36      517.19    122.82 o 
  -9  15   5     2314.49     2193.26    189.47 o 
  -7  15   5     1301.60     1278.16    204.68 o 
  -5  15   5      735.42      628.56    142.29 o 
  -3  15   5     1565.89     1218.97    264.89 o 
  -1  15   5      445.64      449.49     84.96 o 
   1  15   5     1553.10     1753.15    199.12 o 
   3  15   5     1760.29     1928.94    169.47 o 
   5  15   5     1989.81     2368.16    247.96 o 
   7  15   5        7.64       62.74     25.41 o 
   9  15   5     1420.13     1765.92    180.65 o 
  -8  16   5     1399.60     1001.56    204.91 o 
  -6  16   5      801.27      800.93    156.56 o 
  -4  16   5      463.39      351.79    109.90 o 
  -2  16   5      838.41      674.40    141.00 o 
   0  16   5      925.30      905.05    190.95 o 
   2  16   5      515.69      410.09     89.68 o 
   4  16   5      806.81      735.42    187.63 o 
   6  16   5      527.51      260.42    114.68 o 
  -3  17   5      365.52      283.62     94.85 o 
  -1  17   5        1.24       34.03     57.37 o 
 -24   0   6      676.09      523.61    100.94 o 
 -22   0   6     1845.48     1763.35    193.68 o 
 -20   0   6      411.38      406.78    154.41 o 
 -18   0   6     1980.16     1655.23    104.64 o 
 -16   0   6     7337.87     6962.78    383.14 o 
 -14   0   6    10287.90     9901.07    301.16 o 
 -12   0   6     6835.10     5821.15    162.19 o 
 -10   0   6    35982.42    38180.70    327.00 o 
  -8   0   6      582.28      696.27     94.45 o 
  -6   0   6      432.04      235.16     36.38 o 
  -4   0   6    22523.95    21732.97    251.61 o 
  -2   0   6     1511.36     1631.55     36.98 o 
   0   0   6     1339.98     1235.55     79.43 o 
   2   0   6     4489.37     5827.63     72.59 o 
   4   0   6     1072.04     1448.63     73.02 o 
   6   0   6       15.96       55.51     27.30 o 
   8   0   6    17232.62    18143.08    208.99 o 
  10   0   6     7200.78     6773.95    205.67 o 
  12   0   6     8175.60     7743.39    369.96 o 
  14   0   6     5027.10     5114.19    413.42 o 
  16   0   6     2626.14     2831.86    363.90 o 
  18   0   6     1910.56     1722.96    225.96 o 
  20   0   6      951.17      927.75    188.92 o 
 -23   1   6      724.09      868.84    136.95 o 
 -21   1   6      925.05      890.27    133.26 o 
 -19   1   6     5169.70     5171.37    208.60 o 
 -17   1   6     1523.06     1515.60    138.96 o 
 -15   1   6      891.02     1132.26     89.75 o 
 -13   1   6     7082.52     7773.81    157.89 o 
 -11   1   6     3120.89     3517.46    129.70 o 
  -9   1   6    13443.00    14125.82    183.16 o 
  -7   1   6     3070.53     3366.84     68.54 o 
  -5   1   6     1844.82     1427.38     42.51 o 
  -3   1   6    11782.96    11210.60     88.09 o 
  -1   1   6     2780.20     2340.54     31.44 o 
   1   1   6    13310.48    13437.10    114.55 o 
   3   1   6      835.48      657.91     29.01 o 
   5   1   6      240.85      240.79     30.21 o 
   7   1   6     6061.94     6198.60     74.63 o 
   9   1   6     2052.65     2223.46     74.73 o 
  11   1   6     4029.59     3944.34    137.85 o 
  13   1   6     1949.21     1805.62     94.23 o 
  15   1   6     5136.75     4959.63    248.42 o 
  17   1   6      260.63      352.09     69.11 o 
  19   1   6     3028.69     3358.36    180.93 o 
 -24   2   6      230.90      261.98     78.58 o 
 -22   2   6     1502.60     1256.19    189.70 o 
 -20   2   6       66.45       35.73     44.50 o 
 -18   2   6    10120.57    10740.64    220.42 o 
 -16   2   6      274.47      217.51     44.55 o 
 -14   2   6      164.03      110.93     34.80 o 
 -12   2   6     1352.47     1729.89    143.42 o 
 -10   2   6     1700.66     2043.69     73.44 o 
  -8   2   6     1787.95     1522.40     83.21 o 
  -6   2   6       29.89      162.49     25.92 o 
  -4   2   6     7745.82     6354.55    122.87 o 
  -2   2   6     8874.38     9076.25     74.40 o 
   0   2   6    14398.14    14690.16    116.57 o 
   2   2   6     8065.03     6608.16     69.07 o 
   4   2   6       12.13       59.11     14.07 o 
   6   2   6      280.13      208.78     24.45 o 
   8   2   6     2238.46     2411.34     60.14 o 
  10   2   6    13285.20    14310.31    257.87 o 
  12   2   6      880.12      779.22     89.07 o 
  14   2   6      470.11      480.85     83.03 o 
  16   2   6     3716.82     3619.35    181.89 o 
  18   2   6        6.78       57.02     35.00 o 
  20   2   6     1984.02     1728.32    216.19 o 
 -23   3   6      212.97      256.88     65.70 o 
 -21   3   6     1508.15     1377.60    117.31 o 
 -19   3   6      252.28      115.18     40.99 o 
 -17   3   6     1577.79     1192.80    146.31 o 
 -15   3   6       78.31      129.69     36.36 o 
 -13   3   6       12.72       71.22     28.72 o 
 -11   3   6       57.50       87.58     31.29 o 
  -9   3   6      237.09      162.98     30.39 o 
  -7   3   6     1769.75     1538.07     61.77 o 
  -5   3   6     1095.53      875.59     51.39 o 
  -3   3   6     5123.92     5359.51     59.92 o 
  -1   3   6      200.63      171.16     21.29 o 
   1   3   6     3965.63     3626.98     52.92 o 
   3   3   6      424.22      498.92     50.75 o 
   5   3   6       64.66       38.75     19.35 o 
   7   3   6      163.62      138.44     26.39 o 
   9   3   6      104.44       68.53     23.98 o 
  11   3   6       76.51      126.31     32.81 o 
  13   3   6      490.70      559.39     81.69 o 
  15   3   6      365.68      395.20     82.26 o 
  17   3   6     6485.89     6402.76    272.98 o 
  19   3   6      553.64      353.76     62.13 o 
 -24   4   6       37.26      106.72     39.03 o 
 -22   4   6       23.03       92.98     55.27 o 
 -20   4   6      192.96      169.63     60.30 o 
 -18   4   6      360.31      604.28     98.63 o 
 -16   4   6     2307.85     2419.81    133.85 o 
 -14   4   6     1295.13     1354.51    107.23 o 
 -12   4   6      865.41      806.73    121.10 o 
 -10   4   6     4384.82     4336.64    119.40 o 
  -8   4   6     3788.15     4404.28    113.92 o 
  -6   4   6      119.11       88.92     22.20 o 
  -4   4   6     1125.44      925.01     38.34 o 
  -2   4   6       46.11       70.06     14.09 o 
   0   4   6    11974.18    12470.68    132.80 o 
   2   4   6       20.29       18.43     14.14 o 
   4   4   6      892.23     1050.33     41.35 o 
   6   4   6      130.46       85.80     25.25 o 
   8   4   6        7.81       60.41     25.70 o 
  10   4   6      656.46      711.32     84.14 o 
  12   4   6      801.08      944.78     98.23 o 
  14   4   6      390.82      415.72    100.96 o 
  16   4   6       63.43      103.93     27.24 o 
  18   4   6      264.17      150.14     41.42 o 
  20   4   6       15.16      108.35     33.06 o 
 -23   5   6      121.47      159.17     59.49 o 
 -21   5   6      345.90      253.32     63.91 o 
 -19   5   6       38.83       94.81     48.72 o 
 -17   5   6      862.35     1020.85    101.67 o 
 -15   5   6     1065.91     1161.42    164.47 o 
 -13   5   6     1400.12     1461.11     94.66 o 
 -11   5   6    14108.10    15614.91    195.31 o 
  -9   5   6       17.72       54.69     15.91 o 
  -7   5   6     1787.68     1953.30     71.93 o 
  -5   5   6       13.45       25.00     14.22 o 
  -3   5   6     1384.14     1343.36     42.85 o 
  -1   5   6     5606.41     5489.05     86.38 o 
   1   5   6       11.34       17.71     13.53 o 
   3   5   6    15586.75    15835.53    163.59 o 
   5   5   6      853.59      592.96     60.33 o 
   7   5   6        6.28       43.79     29.87 o 
   9   5   6       42.99       49.78     29.38 o 
  11   5   6      103.13      121.81     36.96 o 
  13   5   6     1204.52     1044.94    124.76 o 
  15   5   6     2604.21     2624.64     94.14 o 
  17   5   6      896.80      820.90    121.34 o 
  19   5   6        0.11      124.77     34.17 o 
 -22   6   6      825.29      997.68    134.35 o 
 -20   6   6      254.19      260.92     62.80 o 
 -18   6   6      476.78      451.77     98.63 o 
 -16   6   6      239.54      219.66     67.14 o 
 -14   6   6      313.86      298.30     58.82 o 
 -12   6   6       67.09      114.28     32.45 o 
 -10   6   6     4602.14     4769.40    196.80 o 
  -8   6   6     1148.40     1004.78    100.59 o 
  -6   6   6      226.56      170.26     20.04 o 
  -4   6   6      329.47      291.59     33.95 o 
  -2   6   6      905.73      705.60     60.14 o 
   0   6   6     4700.23     4619.75    107.15 o 
   2   6   6     2354.51     1651.28     70.49 o 
   4   6   6     1148.99     1078.00     68.38 o 
   6   6   6     1422.13     1625.68    116.19 o 
   8   6   6      358.63      394.93     56.30 o 
  10   6   6        5.76        9.23     30.76 o 
  12   6   6     1937.37     1774.14    137.84 o 
  14   6   6       37.95      111.33     43.86 o 
  16   6   6        2.54       42.90     29.09 o 
  18   6   6      362.67      366.06     73.49 o 
 -21   7   6      286.97      330.59     62.51 o 
 -19   7   6      617.33      727.17    105.39 o 
 -17   7   6     1008.48      901.31    127.91 o 
 -15   7   6      658.88      780.34     99.40 o 
 -13   7   6     2167.38     2213.97    134.18 o 
 -11   7   6      850.45      695.54     71.02 o 
  -9   7   6     4798.41     5022.40     99.41 o 
  -7   7   6      182.92       86.53     21.13 o 
  -5   7   6      216.86      317.28     56.77 o 
  -3   7   6     1808.65     1632.15    111.87 o 
  -1   7   6     6916.83     6819.64     89.58 o 
   1   7   6      532.25      515.51     51.85 o 
   3   7   6      607.92      649.68     54.89 o 
   5   7   6       35.20       59.07     24.92 o 
   7   7   6      517.61      529.97     71.08 o 
   9   7   6     5601.35     5949.92    296.62 o 
  11   7   6     4821.17     4938.51    139.50 o 
  13   7   6      355.89      370.35     59.80 o 
  15   7   6      639.23      591.13     90.10 o 
  17   7   6       43.50       47.45     32.43 o 
 -22   8   6      587.65      448.10     99.10 o 
 -20   8   6      184.03      272.41     68.03 o 
 -18   8   6      224.62      587.08     73.11 o 
 -16   8   6     2932.95     2727.61    200.31 o 
 -14   8   6       10.77       54.11     44.29 o 
 -12   8   6     6609.92     6812.85    193.92 o 
 -10   8   6     3966.39     3808.69    129.04 o 
  -8   8   6     1608.08     1851.33     95.70 o 
  -6   8   6      773.11      811.14    100.74 o 
  -4   8   6     8270.62     9866.76    186.12 o 
  -2   8   6      124.84      226.77     53.45 o 
   0   8   6      944.47     1013.59     66.18 o 
   2   8   6     2068.91     1978.06    108.70 o 
   4   8   6     2524.93     2665.55     90.76 o 
   6   8   6       74.93      119.04     29.01 o 
   8   8   6    14806.14    15466.72    369.06 o 
  10   8   6      818.00      716.71    119.07 o 
  12   8   6      826.84      821.07    113.36 o 
  14   8   6      153.99      199.14     54.70 o 
  16   8   6     1478.15     1458.10    188.75 o 
  18   8   6      152.02      100.51     43.57 o 
 -21   9   6      544.52      602.64    115.01 o 
 -19   9   6      616.83      480.59     82.81 o 
 -17   9   6        6.72       31.95     34.43 o 
 -15   9   6     2722.67     2690.33     97.26 o 
 -13   9   6       46.24      129.54     40.05 o 
 -11   9   6     1150.85     1181.66    101.74 o 
  -9   9   6       38.66       50.59     16.75 o 
  -7   9   6     2904.88     2484.71    148.88 o 
  -5   9   6      405.27      308.10     51.21 o 
  -3   9   6     1942.73     1819.58    104.41 o 
  -1   9   6     2913.45     2739.58    197.23 o 
   1   9   6     5362.03     5621.83     88.40 o 
   3   9   6      606.36      510.90     58.72 o 
   5   9   6     3394.23     3832.82    121.47 o 
   7   9   6    19168.51    21825.17    544.99 o 
   9   9   6       56.24      104.21     36.91 o 
  11   9   6     2391.12     2796.60    201.82 o 
  13   9   6     1394.12     1404.19    186.34 o 
  15   9   6      346.39      386.71     55.42 o 
  17   9   6      510.89      567.18    112.83 o 
 -20  10   6      314.48      235.86     77.30 o 
 -18  10   6     1904.80     2180.93    182.34 o 
 -16  10   6      371.75      296.66    190.92 o 
 -14  10   6     3875.58     3744.19    235.80 o 
 -12  10   6       25.36       41.71     23.84 o 
 -10  10   6      169.45      176.28     57.26 o 
  -8  10   6     4652.09     4955.47    230.43 o 
  -6  10   6     1227.24     1824.51    147.06 o 
  -4  10   6      545.11      614.39    115.01 o 
  -2  10   6     4562.26     5359.15    202.66 o 
   0  10   6     1713.72     1940.12     96.14 o 
   2  10   6     1778.88     1734.36     90.77 o 
   4  10   6     4517.24     5102.85    221.83 o 
   6  10   6    12627.36    12496.32    160.05 o 
   8  10   6      307.69      272.21     50.79 o 
  10  10   6     2994.42     2971.25    143.18 o 
  12  10   6      247.49      293.20     55.95 o 
  14  10   6      826.81      866.76    125.38 o 
  16  10   6     1248.16     1245.05    177.38 o 
 -19  11   6     1392.85     1496.72    170.03 o 
 -17  11   6      335.85      312.47     91.17 o 
 -15  11   6      483.90      572.10    127.36 o 
 -13  11   6     1851.61     2102.49    124.66 o 
 -11  11   6      121.10      146.56     63.61 o 
  -9  11   6        9.21      134.81     46.20 o 
  -7  11   6       16.30       84.07     41.57 o 
  -5  11   6     1793.37     1957.02    180.03 o 
  -3  11   6     3435.01     3538.31    190.25 o 
  -1  11   6      534.96      384.40    120.94 o 
   1  11   6     2128.15     2039.95    138.39 o 
   3  11   6      451.98      439.69    106.49 o 
   5  11   6     2889.06     2827.58    115.61 o 
   7  11   6      370.92      377.61     51.34 o 
   9  11   6      611.15      726.03    104.30 o 
  11  11   6       21.48       64.75     31.00 o 
  13  11   6      165.52      116.67     33.23 o 
  15  11   6     1377.17     1289.42    180.74 o 
 -16  12   6      551.36      531.20    108.15 o 
 -14  12   6        3.70      136.15     59.39 o 
 -12  12   6      391.13      370.02     84.74 o 
 -10  12   6      329.60      296.80     77.51 o 
  -8  12   6     2613.89     3008.27    299.22 o 
  -6  12   6      563.26      514.15    115.92 o 
  -4  12   6     2025.26     1897.81    117.00 o 
  -2  12   6       65.82       88.38     41.17 o 
   0  12   6      258.80      353.73    100.88 o 
   2  12   6     2298.84     2540.03    147.81 o 
   4  12   6      653.35      686.21     88.61 o 
   6  12   6       17.35       79.85     38.53 o 
   8  12   6        3.47       90.52     31.44 o 
  10  12   6       12.66       61.91     31.31 o 
  12  12   6       10.21      107.32     32.43 o 
  14  12   6      431.63      404.02    113.18 o 
 -15  13   6        4.16      115.30     44.38 o 
 -13  13   6        7.52      125.25     43.22 o 
 -11  13   6     1038.48      960.39    160.15 o 
  -9  13   6     2935.72     2797.64    228.33 o 
  -7  13   6     1643.19     1365.46    203.82 o 
  -5  13   6      158.00      115.91     65.69 o 
  -3  13   6      151.61      164.99     56.75 o 
  -1  13   6     1343.70      988.45    175.15 o 
   1  13   6      671.46      247.50     99.81 o 
   3  13   6      538.68      658.67    101.58 o 
   5  13   6      449.66      404.75     79.76 o 
   7  13   6      875.62     1004.94    158.18 o 
   9  13   6       21.80      101.83     35.97 o 
  11  13   6       14.76       77.13     43.64 o 
 -14  14   6       74.72      137.86     45.84 o 
 -12  14   6      503.41      385.48    169.73 o 
 -10  14   6     1838.22     1566.21    243.16 o 
  -8  14   6     2057.84     2118.63    255.69 o 
  -6  14   6      326.11      501.59     95.63 o 
  -4  14   6     1208.31     1131.84    162.97 o 
  -2  14   6       99.28      124.53     48.16 o 
   0  14   6        7.66       60.88     37.22 o 
   2  14   6     1011.77      945.65    162.62 o 
   4  14   6     1202.48     1180.99    193.59 o 
   6  14   6       24.40      103.00     37.04 o 
   8  14   6     2093.21     1723.52    245.03 o 
  10  14   6      166.55      108.44     39.59 o 
 -11  15   6       64.10      148.88     76.36 o 
  -9  15   6      134.89      129.96     67.47 o 
  -7  15   6       12.41      100.62     48.87 o 
  -5  15   6      412.78      198.56     78.83 o 
  -3  15   6      297.26      246.30     73.26 o 
  -1  15   6      429.69      437.36    158.69 o 
   1  15   6      304.23      218.11     73.26 o 
   3  15   6      209.17       77.12     42.76 o 
   5  15   6      819.81      825.33    140.05 o 
   7  15   6       14.16       82.93     42.87 o 
  -8  16   6      980.62      901.48    214.19 o 
  -6  16   6        7.98       51.72     47.22 o 
  -4  16   6      189.29      109.47     63.69 o 
  -2  16   6      656.62      630.77    129.47 o 
   0  16   6        2.23       44.49     33.47 o 
   2  16   6      323.89      497.49    119.14 o 
   4  16   6      703.93      711.63    125.46 o 
 -23   1   7       53.45       95.70     39.63 o 
 -21   1   7       64.90      105.99     54.03 o 
 -19   1   7       88.61       47.52     44.16 o 
 -17   1   7      469.61      381.32    111.85 o 
 -15   1   7      156.56      130.65     34.68 o 
 -13   1   7     8152.41     8519.96    181.44 o 
 -11   1   7       73.76       85.81     31.99 o 
  -9   1   7     1468.00     1745.66    124.68 o 
  -7   1   7     4206.94     4382.19     76.35 o 
  -5   1   7     3639.08     4000.48     67.20 o 
  -3   1   7     2457.38     2581.40     70.37 o 
  -1   1   7     1132.81      976.17     42.40 o 
   1   1   7     1154.66     1419.54     66.79 o 
   3   1   7        8.20       20.81      7.92 o 
   5   1   7      489.62      497.24     48.17 o 
   7   1   7     5439.03     6132.78     90.52 o 
   9   1   7      449.34      477.06     55.02 o 
  11   1   7       10.38       26.96     22.64 o 
  13   1   7      926.93      943.76    118.56 o 
  15   1   7     1213.36     1198.52    131.11 o 
  17   1   7      369.35      383.42     72.55 o 
  19   1   7      143.05      142.55     51.11 o 
 -24   2   7      989.26     1090.21    139.25 o 
 -22   2   7     1815.40     1707.08    209.13 o 
 -20   2   7     4114.49     4388.69    237.32 o 
 -18   2   7      742.85      666.37    104.47 o 
 -16   2   7     3576.22     3550.90    152.66 o 
 -14   2   7       12.48       73.99     35.77 o 
 -12   2   7     4156.79     4151.04    125.44 o 
 -10   2   7     3635.36     3107.52    110.73 o 
  -8   2   7     2129.59     2001.91     63.87 o 
  -6   2   7     1646.84     1905.69     55.97 o 
  -4   2   7     3423.60     3454.50     74.24 o 
  -2   2   7     3815.54     3623.26     54.53 o 
   0   2   7    12349.10    12008.17     87.67 o 
   2   2   7    11825.83    11784.66     66.77 o 
   4   2   7     3275.32     2889.98     71.16 o 
   6   2   7     8241.68     8066.58     89.30 o 
   8   2   7     1206.69      906.50     87.94 o 
  10   2   7     5571.40     5695.01    176.03 o 
  12   2   7      277.43      349.57     63.95 o 
  14   2   7      726.80      695.62     87.69 o 
  16   2   7     2127.07     2142.25    144.87 o 
  18   2   7       49.12      104.91     46.73 o 
  20   2   7      659.03      565.88     99.22 o 
 -23   3   7     1655.84     1636.07    157.07 o 
 -21   3   7     1070.88     1060.41    167.11 o 
 -19   3   7     3450.28     3287.58    127.04 o 
 -17   3   7      249.26      205.25     61.19 o 
 -15   3   7      131.00      137.54     37.26 o 
 -13   3   7     5249.62     5418.05    148.97 o 
 -11   3   7     4379.05     4311.16    108.72 o 
  -9   3   7       98.03      156.20     35.65 o 
  -7   3   7       30.73       39.43     14.04 o 
  -5   3   7     9674.18    10449.84     72.50 o 
  -3   3   7     1815.11     1684.96     50.80 o 
  -1   3   7    23701.04    24473.92    117.24 o 
   1   3   7     1492.54     1853.68     54.58 o 
   3   3   7     1570.11     1615.67     53.55 o 
   5   3   7     2278.74     1917.76     58.76 o 
   7   3   7      482.65      448.84     46.64 o 
   9   3   7     1719.86     1618.50     98.01 o 
  11   3   7     2568.17     2503.85    144.21 o 
  13   3   7      247.33      212.24     41.31 o 
  15   3   7     3434.34     3819.27    164.37 o 
  17   3   7      505.56      549.67     87.48 o 
  19   3   7      566.98      611.23     97.05 o 
 -24   4   7      885.00      794.32    131.23 o 
 -22   4   7     1427.32     1386.59    206.09 o 
 -20   4   7     1102.00     1071.03    128.07 o 
 -18   4   7     4178.95     3750.76    136.51 o 
 -16   4   7       88.74      184.12     48.06 o 
 -14   4   7     1144.30      910.87    123.25 o 
 -12   4   7      460.26      423.93     70.62 o 
 -10   4   7    24312.34    25514.64    215.80 o 
  -8   4   7     7848.44     7275.88    177.42 o 
  -6   4   7     4992.06     4610.48     73.78 o 
  -4   4   7    11080.28    11687.00     86.34 o 
  -2   4   7      826.84     1003.31     59.66 o 
   0   4   7    24986.65    26159.33    116.24 o 
   2   4   7     6687.28     6025.24     93.89 o 
   4   4   7     2805.39     2439.46     56.92 o 
   6   4   7       29.29       49.48     14.83 o 
   8   4   7      227.94      336.52    109.09 o 
  10   4   7     2830.38     3082.02    124.67 o 
  12   4   7      137.40      126.29     33.14 o 
  14   4   7     3161.22     3049.08    155.30 o 
  16   4   7      150.20      164.61     48.25 o 
  18   4   7     3837.61     4096.25    259.09 o 
 -23   5   7      985.42      870.70    153.33 o 
 -21   5   7      842.90     1028.96    124.20 o 
 -19   5   7     3027.58     3139.67    153.75 o 
 -17   5   7       58.84      250.75     46.89 o 
 -15   5   7     2961.78     2607.92    141.88 o 
 -13   5   7     1983.08     1921.63    143.79 o 
 -11   5   7     2189.70     2068.31    122.98 o 
  -9   5   7      446.88      526.48     75.51 o 
  -7   5   7     3485.40     3885.18     94.29 o 
  -5   5   7      209.84      164.23     23.37 o 
  -3   5   7     3969.11     3764.60     68.64 o 
  -1   5   7    38602.21    40977.70    192.44 o 
   1   5   7      121.01      119.22     19.56 o 
   3   5   7      478.11      496.08     47.78 o 
   5   5   7     2090.85     2266.41     84.56 o 
   7   5   7      669.99      781.56     95.30 o 
   9   5   7     2712.12     2363.13    112.38 o 
  11   5   7      532.46      534.72     66.00 o 
  13   5   7     1642.09     1646.28    207.58 o 
  15   5   7      671.29      585.92     82.91 o 
  17   5   7      867.31      894.94    111.64 o 
  19   5   7     2305.27     2421.75    172.24 o 
 -22   6   7      753.99      910.98    134.44 o 
 -20   6   7     2064.22     2034.97    154.67 o 
 -18   6   7       11.49      164.12     34.97 o 
 -16   6   7     7153.87     7314.38    244.58 o 
 -14   6   7     1634.29     1604.27    104.61 o 
 -12   6   7     4880.38     4827.83    218.50 o 
 -10   6   7    17270.86    18509.27    170.31 o 
  -8   6   7     3693.43     3397.91    100.09 o 
  -6   6   7       59.17       39.95     12.73 o 
  -4   6   7     2796.65     2906.20     85.55 o 
  -2   6   7     2455.09     2613.61     66.71 o 
   0   6   7     2595.10     2617.72     58.83 o 
   2   6   7     4754.81     4969.65     65.54 o 
   4   6   7     2420.11     2363.02    101.10 o 
   6   6   7      480.40      420.34     59.75 o 
   8   6   7     7862.20     8573.64    242.20 o 
  10   6   7       86.41       63.92     33.29 o 
  12   6   7      495.78      573.88     77.98 o 
  14   6   7      321.34      209.07     61.13 o 
  16   6   7        5.33      135.04     43.49 o 
  18   6   7      638.66      559.83    112.97 o 
 -21   7   7      377.87      238.70     54.90 o 
 -19   7   7       64.86      108.53     48.66 o 
 -17   7   7     3532.42     3421.30    120.23 o 
 -15   7   7     5936.76     5743.05    244.55 o 
 -13   7   7     9374.79     9488.26    246.93 o 
 -11   7   7     4859.97     4314.53    153.54 o 
  -9   7   7     3630.76     3635.81     83.69 o 
  -7   7   7     2781.51     2437.31     70.86 o 
  -5   7   7     4780.48     4703.87    135.10 o 
  -3   7   7     1710.37     1434.03     84.37 o 
  -1   7   7      144.94      228.57     30.21 o 
   1   7   7       85.98       53.02     15.69 o 
   3   7   7     2022.42     2181.39    101.09 o 
   5   7   7     2973.40     2978.25    147.61 o 
   7   7   7     1374.78     1471.61    105.47 o 
   9   7   7     4887.65     5043.32    151.15 o 
  11   7   7       79.83       65.93     23.20 o 
  13   7   7        3.99       47.01     27.62 o 
  15   7   7       78.74       81.63     27.92 o 
  17   7   7      189.59      113.02     46.68 o 
 -20   8   7      232.98      233.43     46.77 o 
 -18   8   7      605.87      481.39    101.60 o 
 -16   8   7      808.16      911.80    138.12 o 
 -14   8   7     7867.84     7645.66    296.41 o 
 -12   8   7      877.02      870.45    110.77 o 
 -10   8   7     3375.70     3317.06    123.86 o 
  -8   8   7       94.12       51.77     31.33 o 
  -6   8   7     3518.43     4025.57    183.64 o 
  -4   8   7        5.70      126.75     37.74 o 
  -2   8   7     2450.84     2406.78    156.09 o 
   0   8   7      352.42      414.69     48.72 o 
   2   8   7     1002.74     1024.70     96.31 o 
   4   8   7     1493.05     1744.44    103.99 o 
   6   8   7     7862.58     8225.65    270.77 o 
   8   8   7       23.32       55.62     23.22 o 
  10   8   7      159.40      138.18     48.97 o 
  12   8   7      687.49      880.12     99.31 o 
  14   8   7      175.37      197.22     51.35 o 
  16   8   7      245.83      277.97     59.29 o 
 -21   9   7      130.07      171.29     65.42 o 
 -19   9   7      176.27      150.09     50.13 o 
 -17   9   7      236.45      310.21     74.61 o 
 -15   9   7     1091.16     1148.68    143.29 o 
 -13   9   7     2736.74     2576.75    174.88 o 
 -11   9   7      256.87      267.91     81.92 o 
  -9   9   7      624.74      617.65     89.17 o 
  -7   9   7      166.28      127.40     52.71 o 
  -5   9   7     1632.10     2142.05    135.42 o 
  -3   9   7      308.64      594.77    126.35 o 
  -1   9   7      774.34      680.27    105.15 o 
   1   9   7       84.91       57.06     46.94 o 
   3   9   7       17.40       40.08     20.30 o 
   5   9   7     3101.66     3335.31    113.34 o 
   7   9   7       25.60       48.35     49.55 o 
   9   9   7       62.61       77.15     44.40 o 
  11   9   7      100.62       84.88     34.55 o 
  13   9   7      456.23      378.50     81.45 o 
  15   9   7      299.42      299.45     67.33 o 
 -20  10   7      270.85      399.34    100.04 o 
 -18  10   7       19.31       97.35     54.15 o 
 -16  10   7        4.93       52.51     50.41 o 
 -14  10   7        0.53       65.72     47.43 o 
 -12  10   7      483.59      424.66     66.49 o 
 -10  10   7       79.91       46.63     57.97 o 
  -8  10   7      440.80      240.70     79.34 o 
  -6  10   7       26.61      101.51     36.24 o 
  -4  10   7       62.56       49.88     37.67 o 
  -2  10   7     1582.56     1945.95    195.10 o 
   0  10   7       58.54      103.74     33.31 o 
   2  10   7      600.68      590.17     79.63 o 
   4  10   7     1400.02     1690.56    118.37 o 
   6  10   7       32.21       39.97     21.23 o 
   8  10   7     2622.51     2593.52    116.04 o 
  10  10   7     1180.17     1387.33    133.06 o 
  12  10   7        9.19      104.80     33.00 o 
  14  10   7      374.56      310.77     83.69 o 
 -17  11   7       68.55      193.51     70.79 o 
 -15  11   7      106.17      167.04     59.39 o 
 -13  11   7     3116.89     4063.85    269.33 o 
 -11  11   7      552.04      448.14     86.15 o 
  -9  11   7        2.28       58.80     59.30 o 
  -7  11   7     1427.29     1351.15    197.12 o 
  -5  11   7     1917.46     1784.97    172.79 o 
  -3  11   7        3.14      109.70     55.26 o 
  -1  11   7     1098.83      906.38    111.20 o 
   1  11   7      348.38      463.25     93.94 o 
   3  11   7      256.96      331.04     54.69 o 
   5  11   7       40.17       69.75     22.52 o 
   7  11   7     4581.60     4942.94    157.19 o 
   9  11   7       98.26       90.76     33.41 o 
  11  11   7      170.25      144.77     34.32 o 
  13  11   7      184.97      121.42     47.47 o 
 -16  12   7     1729.20     1745.89    187.07 o 
 -14  12   7      563.16      644.64    156.88 o 
 -12  12   7     2004.46     1693.65    207.19 o 
 -10  12   7       35.53       76.52     43.82 o 
  -8  12   7     3983.83     4544.91    305.23 o 
  -6  12   7      359.27      471.15    111.40 o 
  -4  12   7     3080.33     3645.24    228.60 o 
  -2  12   7     3007.09     3125.57    352.53 o 
   0  12   7       35.55       51.92     59.58 o 
   2  12   7      209.82      204.99     60.72 o 
   4  12   7      297.87      324.00     73.16 o 
   6  12   7     1603.36     1522.03    150.69 o 
   8  12   7        4.24       58.46     53.28 o 
  10  12   7     2233.67     2628.83    257.85 o 
  12  12   7      226.85      322.70     71.75 o 
 -15  13   7      336.97      205.79     81.23 o 
 -13  13   7      176.07      136.41     52.50 o 
 -11  13   7      697.55      597.16    125.71 o 
  -9  13   7      462.60      372.71     75.67 o 
  -7  13   7      300.75      328.10     67.27 o 
  -5  13   7     1934.75     1866.11    287.35 o 
  -3  13   7     2296.33     2354.89    146.29 o 
  -1  13   7      704.96      818.08    105.20 o 
   1  13   7      559.56      555.22     78.97 o 
   3  13   7      923.45      942.75    181.02 o 
   5  13   7      869.28      791.24    142.33 o 
   7  13   7     1327.39     1705.07    197.46 o 
   9  13   7      107.79      129.15     50.58 o 
  11  13   7     1360.93     1328.78    172.49 o 
 -14  14   7      283.70      230.43     75.28 o 
 -12  14   7      111.52      139.34     42.57 o 
 -10  14   7     1386.87     1257.97    233.62 o 
  -8  14   7      129.98       79.16     61.66 o 
  -6  14   7      430.68      389.67     96.39 o 
  -4  14   7     1538.99     1709.68    175.01 o 
  -2  14   7      354.99      556.33     97.92 o 
   0  14   7     2131.10     2324.08    198.46 o 
   2  14   7       13.19       89.68     49.63 o 
   4  14   7     1868.85     1770.88    220.61 o 
   6  14   7       82.12       98.64     41.69 o 
   8  14   7     1037.11      891.34    194.43 o 
 -11  15   7       25.47      158.48     52.22 o 
  -9  15   7     1597.06     1890.75    308.16 o 
  -7  15   7      439.96      451.24    117.93 o 
  -5  15   7      305.25      239.85    103.88 o 
  -3  15   7       37.66      107.85     52.08 o 
  -1  15   7       60.43       74.85     41.28 o 
   1  15   7      541.48      594.49     88.01 o 
   3  15   7      467.94      468.93     86.50 o 
   5  15   7     1329.66     1424.68    108.15 o 
  -6  16   7      991.11     1184.72    172.82 o 
  -4  16   7      261.38      122.24     67.21 o 
  -2  16   7       40.10       45.59     42.30 o 
   0  16   7      149.95      178.02     65.68 o 
   2  16   7     1269.15     1038.65    234.02 o 
 -24   0   8       36.46       87.81     60.61 o 
 -22   0   8       57.84      119.22     55.54 o 
 -20   0   8      173.77      217.98     84.33 o 
 -18   0   8     1685.19     1852.00    137.20 o 
 -16   0   8      132.69      132.61     57.57 o 
 -14   0   8     4363.97     4224.67    198.87 o 
 -12   0   8     6889.97     6893.41    283.50 o 
 -10   0   8     4314.47     4281.41    198.15 o 
  -8   0   8      869.68      692.17    102.26 o 
  -6   0   8     4391.81     3976.62    132.24 o 
  -4   0   8     9070.37     8413.98     92.34 o 
  -2   0   8     5205.68     4399.07    123.20 o 
   0   0   8    14339.39    16053.36    278.74 o 
   2   0   8     8142.94     8824.50    233.67 o 
   4   0   8      837.74     1068.74     91.27 o 
   6   0   8     7221.95     8781.32    169.78 o 
   8   0   8    16302.74    17129.51    407.74 o 
  10   0   8     1216.08     1276.44    209.02 o 
  12   0   8      671.87      746.77    120.48 o 
  14   0   8       85.30       70.05     74.82 o 
  16   0   8      336.54      280.92     78.27 o 
  18   0   8       80.46      106.50     94.84 o 
 -23   1   8       77.69      149.44     37.85 o 
 -21   1   8     1044.05     1252.81    176.61 o 
 -19   1   8      478.04      356.07     83.54 o 
 -17   1   8     2099.71     2394.39    111.14 o 
 -15   1   8       23.85       81.52     29.96 o 
 -13   1   8      494.88      539.22     94.38 o 
 -11   1   8     5494.02     5289.83    183.26 o 
  -9   1   8       13.06       73.97     41.85 o 
  -7   1   8     7004.53     7177.04     94.31 o 
  -5   1   8     1104.95     1374.30     51.22 o 
  -3   1   8      772.11      948.74     49.29 o 
  -1   1   8     4058.61     4857.02    105.64 o 
   1   1   8    21775.48    22492.27    287.08 o 
   3   1   8     4310.56     3985.28    117.26 o 
   5   1   8     7481.74     7679.65     87.74 o 
   7   1   8     8789.81     8417.71    116.23 o 
   9   1   8      726.52      750.56     94.59 o 
  11   1   8       56.07       69.59     19.64 o 
  13   1   8      965.90     1204.00    132.41 o 
  15   1   8      316.61      184.59     59.69 o 
  17   1   8      992.64      872.69    107.04 o 
  19   1   8       86.83      102.20     77.39 o 
 -24   2   8      167.28      242.26     62.40 o 
 -22   2   8     1061.17      992.11    144.06 o 
 -20   2   8     1117.20     1180.11    178.14 o 
 -18   2   8      295.50      220.68     90.72 o 
 -16   2   8     3312.19     3659.34    215.23 o 
 -14   2   8      649.59      677.20     79.76 o 
 -12   2   8        8.77       47.15     36.28 o 
 -10   2   8     1473.84     1826.02    142.72 o 
  -8   2   8     4625.26     5255.04     96.40 o 
  -6   2   8       20.84       47.61     26.96 o 
  -4   2   8     3827.00     2956.54     62.35 o 
  -2   2   8    64801.91    68999.90    213.19 o 
   0   2   8     7800.17     7395.09     81.21 o 
   2   2   8     8193.17     9148.98     68.94 o 
   4   2   8     4170.45     4219.97     82.96 o 
   6   2   8      757.50      961.62     49.63 o 
   8   2   8     7181.38     8206.58    133.63 o 
  10   2   8     5455.10     5751.00    203.78 o 
  12   2   8     2509.09     2331.53    119.23 o 
  14   2   8      648.21      553.01    100.18 o 
  16   2   8      813.19      923.43    120.49 o 
  18   2   8     1313.25     1631.56    167.09 o 
 -23   3   8      635.98      688.73    103.44 o 
 -21   3   8     1012.40     1008.80    153.94 o 
 -19   3   8        2.09       38.18     39.88 o 
 -17   3   8      392.27      483.88     58.66 o 
 -15   3   8      389.36      261.54     66.74 o 
 -13   3   8       90.81       98.85     29.17 o 
 -11   3   8     2366.20     2221.05    114.58 o 
  -9   3   8    11611.39    12736.61    174.77 o 
  -7   3   8     5788.30     5781.96    108.34 o 
  -5   3   8     8868.87    10872.26     77.23 o 
  -3   3   8     4312.91     4323.97     71.30 o 
  -1   3   8    64721.61    71650.15    196.89 o 
   1   3   8     5062.06     6208.46    144.21 o 
   3   3   8     1646.85     1525.07     45.91 o 
   5   3   8     1687.05     1520.11     62.81 o 
   7   3   8       54.09       55.11     14.99 o 
   9   3   8     2139.64     2175.11    100.97 o 
  11   3   8     5936.51     6963.50    344.31 o 
  13   3   8     2788.94     2977.16    177.23 o 
  15   3   8       18.68       20.21     28.83 o 
  17   3   8     2908.59     2991.01    259.85 o 
 -22   4   8       10.77      121.41     47.26 o 
 -20   4   8       23.38      148.16     40.92 o 
 -18   4   8      113.48      116.10     43.37 o 
 -16   4   8      526.10      472.33     75.72 o 
 -14   4   8        6.00       43.81     36.81 o 
 -12   4   8     1163.89     1152.78    104.78 o 
 -10   4   8      105.10       61.15     32.95 o 
  -8   4   8      255.87      317.13     43.29 o 
  -6   4   8     6282.04     6115.19     98.62 o 
  -4   4   8       14.30       29.28     12.49 o 
  -2   4   8       38.36       38.58     12.74 o 
   0   4   8     5528.24     5829.16     95.43 o 
   2   4   8     5351.91     5873.23     74.88 o 
   4   4   8       23.41       39.02     12.73 o 
   6   4   8      512.04      486.88     58.79 o 
   8   4   8     4020.25     4232.39    156.54 o 
  10   4   8     2831.59     2886.07    141.61 o 
  12   4   8      839.15      841.65    103.26 o 
  14   4   8     2735.03     2547.56    158.22 o 
  16   4   8       30.12      142.00     44.72 o 
  18   4   8      227.02      130.44     46.05 o 
 -23   5   8       30.11      119.17     39.38 o 
 -21   5   8        0.10       60.54     28.58 o 
 -19   5   8      560.00      517.20     70.97 o 
 -17   5   8        0.81      119.92     45.85 o 
 -15   5   8      139.43      116.73     41.78 o 
 -13   5   8      943.97      887.98     81.16 o 
 -11   5   8      331.09      556.68     80.12 o 
  -9   5   8      654.14      673.74     65.58 o 
  -7   5   8       67.96       90.92     21.79 o 
  -5   5   8      159.14      151.28     22.91 o 
  -3   5   8       11.21       16.17     11.48 o 
  -1   5   8    13175.32    14047.25    120.80 o 
   1   5   8      156.14      252.78     27.94 o 
   3   5   8      395.96      363.46     34.34 o 
   5   5   8      173.13      170.96     22.63 o 
   7   5   8     1264.98     1144.28    140.61 o 
   9   5   8      323.84      403.66     57.88 o 
  11   5   8       27.83       48.89     23.39 o 
  13   5   8      579.31      758.23     87.37 o 
  15   5   8      996.55     1141.50    127.01 o 
  17   5   8      540.81      382.03     84.68 o 
 -22   6   8      866.52      932.76    145.80 o 
 -20   6   8     1767.02     1640.14    163.53 o 
 -18   6   8      651.47      617.79     76.38 o 
 -16   6   8      170.26      117.41     37.82 o 
 -14   6   8      500.92      392.31     84.83 o 
 -12   6   8      496.58      642.08     95.80 o 
 -10   6   8     1617.16     1842.07    101.72 o 
  -8   6   8      104.16       73.42     19.25 o 
  -6   6   8      540.68      511.61     48.42 o 
  -4   6   8      606.34      446.89     44.24 o 
  -2   6   8     5425.78     6240.33    114.79 o 
   0   6   8     7059.42     7304.10    154.77 o 
   2   6   8     1637.55     1662.98     79.36 o 
   4   6   8      393.65      602.58     50.46 o 
   6   6   8     1832.47     2359.96    107.63 o 
   8   6   8      163.90      233.82     62.09 o 
  10   6   8      607.74      643.74     88.96 o 
  12   6   8       79.31       52.24     29.87 o 
  14   6   8      277.87      222.10     47.58 o 
  16   6   8      293.13      329.43     57.34 o 
 -21   7   8     1261.83     1035.22    123.66 o 
 -19   7   8      749.57     1002.16    100.94 o 
 -17   7   8      266.62      288.87     91.44 o 
 -15   7   8      515.08      684.03     78.70 o 
 -13   7   8     1915.95     1840.66    113.36 o 
 -11   7   8      362.90      232.93     30.35 o 
  -9   7   8     1743.32     1604.56     82.39 o 
  -7   7   8      786.23     1019.38     71.49 o 
  -5   7   8      707.97      783.89     83.16 o 
  -3   7   8     1702.15     1698.81    113.11 o 
  -1   7   8     7812.90     8856.52    129.56 o 
   1   7   8     2749.15     2696.85     79.22 o 
   3   7   8     1039.80     1083.61     71.50 o 
   5   7   8      325.96      236.82     45.31 o 
   7   7   8     1491.46     1420.24     80.76 o 
   9   7   8     2536.16     2324.73    130.17 o 
  11   7   8      288.57      312.35     44.63 o 
  13   7   8     1471.64     1387.29    125.39 o 
  15   7   8      113.11       94.67     34.30 o 
  17   7   8      246.83      122.10     37.50 o 
 -20   8   8      331.76      287.42     55.90 o 
 -18   8   8      365.56      250.53     78.90 o 
 -16   8   8      824.06      653.34     92.41 o 
 -14   8   8      526.88      421.80     77.61 o 
 -12   8   8     2286.14     2935.23    109.93 o 
 -10   8   8    12770.74    13861.61    277.10 o 
  -8   8   8      132.87      104.31     22.76 o 
  -6   8   8      525.78      535.31     81.37 o 
  -4   8   8      551.93      668.33     98.71 o 
  -2   8   8     5365.17     5449.02    107.06 o 
   0   8   8     4180.76     3948.66     94.51 o 
   2   8   8     1002.55      937.83     79.24 o 
   4   8   8     1946.79     2062.95     86.19 o 
   6   8   8       23.76       26.36     31.23 o 
   8   8   8     6136.85     6527.38    167.82 o 
  10   8   8     3733.51     3824.63    191.09 o 
  12   8   8      431.12      375.21     95.14 o 
  14   8   8      664.09      673.18    128.44 o 
  16   8   8      285.15      428.40     76.20 o 
 -19   9   8       35.25      122.60     66.76 o 
 -17   9   8     2722.24     2868.65    195.84 o 
 -15   9   8       17.92       39.11     33.70 o 
 -13   9   8     2123.73     2372.55    163.83 o 
 -11   9   8     3733.46     3873.46    147.28 o 
  -9   9   8      488.86      396.38     83.34 o 
  -7   9   8      557.47      851.07    138.96 o 
  -5   9   8     1954.46     2010.75    145.21 o 
  -3   9   8       89.28      111.64     40.76 o 
  -1   9   8     1553.31     1456.00    117.03 o 
   1   9   8     1309.51     1510.01     90.89 o 
   3   9   8      623.74      677.53     84.33 o 
   5   9   8     2562.07     2758.00    118.47 o 
   7   9   8     1737.82     1836.78    115.72 o 
   9   9   8     4059.67     4048.44    181.29 o 
  11   9   8     1527.22     1647.93    187.74 o 
  13   9   8      972.82      950.98    120.10 o 
  15   9   8      742.20      626.96    107.65 o 
 -18  10   8      102.75      135.41     47.03 o 
 -16  10   8      401.98      479.71     95.55 o 
 -14  10   8     1245.91     1533.32    264.49 o 
 -12  10   8      665.54      779.63    148.25 o 
 -10  10   8      112.87      194.83     46.49 o 
  -8  10   8     2652.90     2950.66    248.41 o 
  -6  10   8      470.73      655.50    126.40 o 
  -4  10   8      451.12      333.84     72.70 o 
  -2  10   8     3539.30     3191.09    172.49 o 
   0  10   8     1170.09     1110.61    149.19 o 
   2  10   8     2241.65     2207.13    128.66 o 
   4  10   8      146.41      132.65     31.81 o 
   6  10   8     1786.75     1840.74    112.76 o 
   8  10   8      901.27      722.81    105.24 o 
  10  10   8      992.47     1072.91    139.94 o 
  12  10   8     1746.77     1909.14    186.89 o 
  14  10   8      967.68      979.93    111.96 o 
 -17  11   8       49.91      139.49     43.57 o 
 -15  11   8      292.99      302.57     66.92 o 
 -13  11   8       15.94      100.84     58.24 o 
 -11  11   8      472.51      488.05     91.15 o 
  -9  11   8     1701.79     1943.03    173.90 o 
  -7  11   8     3370.22     3362.36    147.68 o 
  -5  11   8     1280.04     1275.98    186.90 o 
  -3  11   8     3373.64     3291.84    164.11 o 
  -1  11   8        5.68       66.23     46.42 o 
   1  11   8      409.19      371.38     96.31 o 
   3  11   8      445.67      479.48    111.18 o 
   5  11   8       72.36       94.37     36.45 o 
   7  11   8      686.14      538.95    105.46 o 
   9  11   8      278.56      288.16     50.85 o 
  11  11   8     1200.28     1199.92    169.09 o 
  13  11   8     1355.11     1489.75    177.29 o 
 -16  12   8        1.79       96.14     52.88 o 
 -14  12   8        4.44       98.04     48.95 o 
 -12  12   8       50.37       90.76     46.57 o 
 -10  12   8       24.21       97.70     39.76 o 
  -8  12   8     2221.84     2407.68    193.90 o 
  -6  12   8      588.11      514.52    162.43 o 
  -4  12   8     2275.12     2270.83    129.37 o 
  -2  12   8       53.08      123.36     60.18 o 
   0  12   8     1195.07     1480.68    243.44 o 
   2  12   8      117.16      145.47     38.37 o 
   4  12   8      854.71      841.11    137.63 o 
   6  12   8      454.49      419.16     58.25 o 
   8  12   8      342.46      310.05     84.58 o 
  10  12   8      232.34      276.77     73.81 o 
 -15  13   8       73.77      155.65     55.96 o 
 -13  13   8      309.94      364.91     82.16 o 
 -11  13   8      404.73      390.06    136.61 o 
  -9  13   8      287.60      225.19     46.00 o 
  -7  13   8     1263.58     1175.14    183.22 o 
  -5  13   8     1072.92      854.38    199.59 o 
  -3  13   8       13.39      104.24     34.84 o 
  -1  13   8      131.13      115.35     94.44 o 
   1  13   8       81.96       88.58     33.97 o 
   3  13   8      761.44      742.75    131.14 o 
   5  13   8      448.35      508.85     92.13 o 
   7  13   8      833.04      604.19    104.55 o 
   9  13   8        1.67       42.49     41.42 o 
 -12  14   8        1.75       49.41     57.61 o 
 -10  14   8       74.40      168.81     66.01 o 
  -8  14   8       57.91       50.05     53.56 o 
  -6  14   8      749.66      784.67    138.62 o 
  -4  14   8      168.94      116.90     53.87 o 
  -2  14   8       61.07       63.81     30.06 o 
   0  14   8       39.32       85.51     45.98 o 
   2  14   8      743.34      722.67    142.42 o 
   4  14   8      386.32      291.45     97.64 o 
   6  14   8      221.41      321.01     88.13 o 
   8  14   8     1795.56     2024.16    150.76 o 
  -9  15   8      174.39      140.01     57.88 o 
  -7  15   8       42.40       95.43     34.06 o 
  -5  15   8      133.61      101.20     45.14 o 
  -3  15   8      993.03      683.75    130.60 o 
  -1  15   8      103.07      223.42     62.31 o 
   1  15   8      730.07      574.35    147.51 o 
   3  15   8      490.19      603.05    105.33 o 
   5  15   8       60.17      105.46     53.74 o 
  -2  16   8      370.76      280.24     94.65 o 
 -23   1   9      105.66       90.93     34.98 o 
 -21   1   9      527.56      553.34    109.09 o 
 -19   1   9       93.42      167.53     46.72 o 
 -17   1   9     2863.90     2791.69    139.98 o 
 -15   1   9       11.73       73.77     30.14 o 
 -13   1   9      414.65      358.04     59.74 o 
 -11   1   9     3481.65     3864.55    201.42 o 
  -9   1   9     3477.04     3583.28    141.79 o 
  -7   1   9       31.40       24.11     14.24 o 
  -5   1   9      433.34      322.48     34.11 o 
  -3   1   9     2058.17     1937.01     41.75 o 
  -1   1   9     4058.50     4481.47    106.48 o 
   1   1   9      901.23      856.02    117.16 o 
   3   1   9     1196.44     1052.84     90.20 o 
   5   1   9       34.10       22.25     10.82 o 
   7   1   9     1798.10     1721.09    100.86 o 
   9   1   9      348.38      230.01     40.48 o 
  11   1   9        1.63       33.34     35.91 o 
  13   1   9       23.86       72.86     29.67 o 
  15   1   9       85.43       66.88     37.73 o 
  17   1   9      430.27      385.37     65.92 o 
 -22   2   9     1302.74     1203.73    170.20 o 
 -20   2   9       55.92       66.79     28.14 o 
 -18   2   9     3550.75     3305.54    152.20 o 
 -16   2   9     4379.80     4616.73    232.60 o 
 -14   2   9     1626.60     1671.47    104.39 o 
 -12   2   9     4515.03     5294.03    124.06 o 
 -10   2   9       12.16       56.32     23.78 o 
  -8   2   9      691.55      695.96     80.16 o 
  -6   2   9      200.71      183.80     29.35 o 
  -4   2   9       71.00       38.80     22.58 o 
  -2   2   9      793.20      799.36     40.12 o 
   0   2   9     1051.10     1170.72     52.40 o 
   2   2   9     1048.26      833.15     69.54 o 
   4   2   9     5572.99     5968.93     81.28 o 
   6   2   9     2250.12     2304.74     67.62 o 
   8   2   9     1513.01     1469.23     74.63 o 
  10   2   9     1717.86     1670.47    136.83 o 
  12   2   9      131.85      291.14     60.44 o 
  14   2   9      278.04      269.03     51.77 o 
  16   2   9      143.16      237.86     61.12 o 
  18   2   9     1088.26     1132.38    125.43 o 
 -23   3   9      268.23      159.87     66.05 o 
 -21   3   9     1283.02     1443.19    190.55 o 
 -19   3   9      728.85      743.47    101.66 o 
 -17   3   9     2618.65     2681.42    181.19 o 
 -15   3   9      873.22      944.38    126.63 o 
 -13   3   9     4492.38     4949.81    190.42 o 
 -11   3   9     1091.20     1196.70    111.31 o 
  -9   3   9     1271.74     1472.51    108.90 o 
  -7   3   9     1437.88     1576.29     84.37 o 
  -5   3   9      821.12      862.96     62.26 o 
  -3   3   9     2269.37     2108.31     51.31 o 
  -1   3   9      918.53      771.22     53.14 o 
   1   3   9      116.83      102.70     15.90 o 
   3   3   9      133.22      101.77     24.47 o 
   5   3   9       20.74       38.26     17.18 o 
   7   3   9     4816.94     4571.68    120.83 o 
   9   3   9     1110.14      968.05    120.10 o 
  11   3   9     2099.01     1975.32    151.45 o 
  13   3   9      196.11      140.17     43.92 o 
  15   3   9      549.53      519.10     74.61 o 
  17   3   9      290.60      214.84     47.04 o 
 -22   4   9     1932.43     2029.77    137.45 o 
 -20   4   9      780.70      662.51     99.85 o 
 -18   4   9      264.42      230.40     59.16 o 
 -16   4   9       38.97      153.80     47.26 o 
 -14   4   9     4623.76     4794.28    182.35 o 
 -12   4   9     2130.27     1972.75     99.36 o 
 -10   4   9     1176.97     1288.39     98.13 o 
  -8   4   9     7939.21     7749.14    155.09 o 
  -6   4   9     2923.93     2517.28    116.57 o 
  -4   4   9     5470.41     4809.94     83.97 o 
  -2   4   9     8214.87     8921.16     87.98 o 
   0   4   9      583.40      508.96     44.26 o 
   2   4   9       26.98       29.27     16.30 o 
   4   4   9       72.06       73.93     21.30 o 
   6   4   9     2323.98     2353.10    108.59 o 
   8   4   9     1672.25     1579.63    111.99 o 
  10   4   9      706.14      797.19     69.20 o 
  12   4   9     1177.07     1336.88    124.58 o 
  14   4   9       16.94       80.86     32.06 o 
  16   4   9     3638.53     4308.43    327.49 o 
 -23   5   9      520.34      561.33     99.95 o 
 -21   5   9     1292.30     1112.24    215.64 o 
 -19   5   9     5107.13     5229.58    185.82 o 
 -17   5   9       15.54       84.45     30.58 o 
 -15   5   9     1395.05     1581.62    132.51 o 
 -13   5   9     2117.26     2143.03    124.45 o 
 -11   5   9     3025.97     3266.23    132.69 o 
  -9   5   9     2043.51     2179.76    110.82 o 
  -7   5   9     1307.56     1271.00     96.22 o 
  -5   5   9     1950.29     1876.96     57.75 o 
  -3   5   9     2817.29     2625.08     62.54 o 
  -1   5   9     3731.87     3658.87     65.68 o 
   1   5   9    10940.58    11739.82    224.75 o 
   3   5   9     2616.30     2506.55     85.02 o 
   5   5   9       61.27       82.48     21.40 o 
   7   5   9     1087.04     1294.67    174.67 o 
   9   5   9     2109.03     2262.28    142.30 o 
  11   5   9      612.83      535.14     82.14 o 
  13   5   9     1752.16     1699.11    137.12 o 
  15   5   9       62.29      120.69     46.46 o 
  17   5   9      449.25      413.17     79.20 o 
 -22   6   9     1494.95     1417.72    214.56 o 
 -20   6   9     1380.86     1086.46    148.17 o 
 -18   6   9     1043.63     1214.69    160.10 o 
 -16   6   9      883.16      892.88    117.85 o 
 -14   6   9      117.55       51.81     41.95 o 
 -12   6   9      401.92      261.75     83.21 o 
 -10   6   9     6612.98     6555.45    184.11 o 
  -8   6   9       51.53       68.09     19.38 o 
  -6   6   9      860.57      602.87     62.59 o 
  -4   6   9     1545.67     1439.12     79.77 o 
  -2   6   9     1428.53     1571.60    105.52 o 
   0   6   9     6003.99     6013.14    108.26 o 
   2   6   9      600.88      617.91     65.68 o 
   4   6   9     2016.14     2332.08    102.17 o 
   6   6   9      159.68      105.86     34.32 o 
   8   6   9      484.70      406.19     53.97 o 
  10   6   9      213.59      108.76     51.96 o 
  12   6   9      479.13      478.41     74.02 o 
  14   6   9      117.24      132.03     39.79 o 
  16   6   9      470.76      437.56     83.19 o 
 -21   7   9      372.51      383.53     76.13 o 
 -19   7   9      300.95      361.92     98.79 o 
 -17   7   9      888.03      721.79     86.88 o 
 -15   7   9     1574.83     1476.25    142.11 o 
 -13   7   9       12.31       40.29     13.96 o 
 -11   7   9      383.31      382.71     44.60 o 
  -9   7   9      536.32      660.58     83.49 o 
  -7   7   9       34.23       49.44     31.01 o 
  -5   7   9     1427.09     1376.93     64.56 o 
  -3   7   9    11498.31    11887.90    301.30 o 
  -1   7   9     1109.21     1028.74     71.30 o 
   1   7   9     5521.76     5504.11    152.42 o 
   3   7   9     2033.77     1877.27     91.06 o 
   5   7   9        4.39       65.36     20.04 o 
   7   7   9      433.40      450.99     64.63 o 
   9   7   9      656.84      517.03     81.40 o 
  11   7   9      654.65      690.55    103.94 o 
  13   7   9       42.67       62.37     21.47 o 
  15   7   9       86.34       91.34     26.41 o 
 -20   8   9       92.81      183.35     66.75 o 
 -18   8   9     1694.67     1601.16    138.35 o 
 -16   8   9      108.10      107.83     36.37 o 
 -14   8   9        9.82       79.82     25.22 o 
 -12   8   9      549.52      634.45     76.85 o 
 -10   8   9     4214.17     4135.89    112.60 o 
  -8   8   9     2851.01     2812.57     86.43 o 
  -6   8   9       32.42       81.88     51.42 o 
  -4   8   9      417.11      359.34    108.73 o 
  -2   8   9        1.69       16.27     12.08 o 
   0   8   9      748.83      576.67     64.33 o 
   2   8   9     2331.98     2443.08    104.81 o 
   4   8   9      275.69      229.25     36.18 o 
   6   8   9      891.79      945.31     83.39 o 
   8   8   9     4232.60     4510.54    162.08 o 
  10   8   9       58.61       95.98     30.40 o 
  12   8   9        4.68       49.07     40.02 o 
  14   8   9      316.75      216.90     98.47 o 
 -19   9   9       62.73      149.24     55.26 o 
 -17   9   9     1536.68     1485.64    167.59 o 
 -15   9   9      394.80      396.93     91.44 o 
 -13   9   9      386.41      251.92     83.08 o 
 -11   9   9     3009.03     3204.61    218.66 o 
  -9   9   9       84.85       33.08     37.32 o 
  -7   9   9        6.55       93.09     38.66 o 
  -5   9   9      353.28      330.93     85.36 o 
  -3   9   9      362.46      468.75     89.68 o 
  -1   9   9      270.25      218.95     37.22 o 
   1   9   9        3.84        4.89     23.53 o 
   3   9   9     1489.96     1457.37    114.85 o 
   5   9   9     1887.07     1780.86    131.40 o 
   7   9   9      506.59      338.50     52.22 o 
   9   9   9      174.76      171.80     45.80 o 
  11   9   9        8.19       54.54     28.13 o 
  13   9   9       41.20       46.94     30.90 o 
 -18  10   9       29.59       77.86     35.73 o 
 -16  10   9        6.50       63.73     50.99 o 
 -14  10   9      879.65      903.34    133.90 o 
 -12  10   9      232.67      138.18     78.01 o 
 -10  10   9     1040.85      836.89    203.66 o 
  -8  10   9       56.34       69.37     32.01 o 
  -6  10   9     2594.86     2365.64    143.82 o 
  -4  10   9     2008.87     2138.50    238.56 o 
  -2  10   9      501.18      458.15     88.05 o 
   0  10   9     2271.47     2263.72    124.07 o 
   2  10   9       49.83       43.21     21.70 o 
   4  10   9      940.84     1000.56    124.96 o 
   6  10   9      318.85      369.45     66.28 o 
   8  10   9      887.44     1107.47    133.68 o 
  10  10   9     1040.33     1004.99    152.35 o 
  12  10   9        3.53       93.71     34.43 o 
 -17  11   9       12.59      173.42     62.33 o 
 -15  11   9      194.53      135.66     45.85 o 
 -13  11   9      558.33      650.08    120.11 o 
 -11  11   9     2424.00     3095.89    206.66 o 
  -9  11   9      250.34      224.43     80.29 o 
  -7  11   9      124.63      169.62     60.28 o 
  -5  11   9      872.15      806.57    128.10 o 
  -3  11   9       63.56      117.87     45.14 o 
  -1  11   9     1258.05     1631.47    147.33 o 
   1  11   9     2925.73     3147.45    211.08 o 
   3  11   9     1910.07     2091.89    122.70 o 
   5  11   9      352.14      309.24     55.38 o 
   7  11   9      536.47      462.99     90.84 o 
   9  11   9      745.81      806.92    182.63 o 
  11  11   9      298.52      280.83     54.61 o 
 -16  12   9       92.36       43.21     38.07 o 
 -14  12   9      475.77      375.79     74.33 o 
 -12  12   9      151.86      104.01     68.13 o 
 -10  12   9       67.56      104.08     59.96 o 
  -8  12   9     1463.35     1485.40    225.14 o 
  -6  12   9      817.12     1282.92    279.01 o 
  -4  12   9      839.76      951.92    168.63 o 
  -2  12   9     4750.98     4875.87    158.40 o 
   0  12   9       82.56       95.68     56.04 o 
   2  12   9     1033.38      887.65    167.16 o 
   4  12   9     1234.06     1322.08    125.66 o 
   6  12   9      376.68      307.15     95.32 o 
   8  12   9      446.79      432.27     63.04 o 
  10  12   9      137.27      122.86     40.01 o 
 -13  13   9      250.39      311.39     70.15 o 
 -11  13   9      418.57      611.83    103.90 o 
  -9  13   9      689.15      983.73    157.37 o 
  -7  13   9     2160.57     2107.18    140.67 o 
  -5  13   9      260.59      235.95    131.51 o 
  -3  13   9      987.14      954.75    163.93 o 
  -1  13   9      640.84      742.46    134.14 o 
   1  13   9      834.66     1004.45     96.15 o 
   3  13   9      361.23      428.58     83.84 o 
   5  13   9     1260.62      997.88    132.26 o 
   7  13   9       19.07       61.92     32.76 o 
 -12  14   9       93.58       68.42     49.36 o 
 -10  14   9      496.13      679.93    148.02 o 
  -8  14   9      289.57      403.01     85.70 o 
  -6  14   9     1620.65     1700.22    268.20 o 
  -4  14   9      209.75      201.27     67.16 o 
  -2  14   9      959.28      899.16    200.23 o 
   0  14   9      413.08      319.95    112.10 o 
   2  14   9      329.28      234.85     55.58 o 
   4  14   9      140.71      149.48     52.57 o 
   6  14   9      202.62      143.52     50.08 o 
  -7  15   9      234.99      270.23     92.52 o 
  -5  15   9      810.31      728.31    172.75 o 
  -3  15   9       30.58       96.80     47.58 o 
  -1  15   9      302.51      232.79     82.89 o 
   1  15   9      103.48      147.80     39.53 o 
 -22   0  10      230.02       62.52    185.17 o 
 -20   0  10      186.81       72.24     40.32 o 
 -18   0  10     1212.27     1716.34    216.00 o 
 -16   0  10     2464.89     2651.04    173.63 o 
 -14   0  10     1917.92     2085.60    160.28 o 
 -12   0  10     2612.39     2608.48    111.60 o 
 -10   0  10      457.27      541.97    127.01 o 
  -8   0  10    10031.81    10486.60    459.19 o 
  -6   0  10     2953.28     2575.81     84.88 o 
  -4   0  10    15965.11    16751.14    170.91 o 
  -2   0  10    11015.09    11902.13    318.13 o 
   0   0  10    14201.99    14873.46    342.80 o 
   2   0  10     8180.06     7802.93    569.02 o 
   4   0  10     5403.16     5490.79    491.49 o 
   6   0  10    10542.29    11019.62    304.49 o 
   8   0  10      290.94      191.70     42.34 o 
  10   0  10     8429.18     9355.02    292.23 o 
  12   0  10      670.50      641.25    179.40 o 
  14   0  10      541.50      496.36    131.08 o 
  16   0  10       46.93       30.65     95.20 o 
 -23   1  10      852.47     1176.83    167.23 o 
 -21   1  10      176.44      257.93     99.18 o 
 -19   1  10      171.89      246.33     56.90 o 
 -17   1  10     1382.51     1348.66    124.35 o 
 -15   1  10     1363.81     1421.45    131.50 o 
 -13   1  10     4550.08     5163.19    177.72 o 
 -11   1  10     9362.53     9726.33    226.50 o 
  -9   1  10     2126.23     2338.60    114.49 o 
  -7   1  10      906.74      808.29     56.24 o 
  -5   1  10     5710.01     5941.60    157.12 o 
  -3   1  10     5363.40     5664.93    178.85 o 
  -1   1  10    11238.43    11429.07    255.45 o 
   1   1  10     5419.22     5528.84    187.71 o 
   3   1  10     3824.34     3702.74    162.34 o 
   5   1  10     5200.79     5147.04    107.46 o 
   7   1  10     5020.49     5492.84    160.99 o 
   9   1  10     3455.19     3615.17     99.54 o 
  11   1  10     1293.74     1208.22    112.75 o 
  13   1  10      739.50      805.88     97.33 o 
  15   1  10      392.83      681.03    139.91 o 
  17   1  10     1029.29     1317.89    200.43 o 
 -22   2  10       82.43       46.23     29.04 o 
 -20   2  10     1001.65     1008.37    179.77 o 
 -18   2  10      692.99      742.27    103.74 o 
 -16   2  10     3653.14     3913.68    145.03 o 
 -14   2  10     3086.75     2645.13    121.41 o 
 -12   2  10      974.12      835.44     93.15 o 
 -10   2  10     7199.53     7215.12    188.57 o 
  -8   2  10      362.65      235.30     40.60 o 
  -6   2  10     1198.92     1173.57     71.14 o 
  -4   2  10     7973.18     8204.46     97.10 o 
  -2   2  10      368.89      363.56     40.02 o 
   0   2  10     5865.37     6193.20    157.44 o 
   2   2  10       40.14       21.62     20.45 o 
   4   2  10     1446.49     1551.33     36.39 o 
   6   2  10     1288.64     1236.59     60.96 o 
   8   2  10     5565.65     5796.02    114.50 o 
  10   2  10      592.89      623.69     69.33 o 
  12   2  10     1183.59     1478.93    197.40 o 
  14   2  10       75.35       67.74     41.12 o 
  16   2  10      311.81      400.30    126.10 o 
 -23   3  10      150.90      160.88     52.41 o 
 -21   3  10      199.40       91.32     38.00 o 
 -19   3  10     1919.75     2056.16    216.95 o 
 -17   3  10     1343.16     1492.04    177.01 o 
 -15   3  10       10.96       33.41     35.33 o 
 -13   3  10     2988.63     3704.55    147.16 o 
 -11   3  10      348.15      453.30     55.43 o 
  -9   3  10     4897.85     5215.11    182.74 o 
  -7   3  10     1146.08     1223.90     71.95 o 
  -5   3  10      215.73      160.26     23.64 o 
  -3   3  10      215.28      250.20     31.04 o 
  -1   3  10     1797.61     1880.11     93.21 o 
   1   3  10      967.83      759.72     75.31 o 
   3   3  10     1649.77     1487.52     48.83 o 
   5   3  10      621.05      486.03     44.47 o 
   7   3  10       69.30       81.19     24.27 o 
   9   3  10     1168.11     1017.58     98.10 o 
  11   3  10       99.36       96.18     32.81 o 
  13   3  10      247.94      188.67     37.51 o 
  15   3  10     3002.18     3146.07    355.81 o 
 -22   4  10        0.55       66.34     31.22 o 
 -20   4  10       30.20       61.31     41.90 o 
 -18   4  10     1959.42     2026.14    142.51 o 
 -16   4  10      499.64      437.92     64.08 o 
 -14   4  10     1543.26     1342.97     93.22 o 
 -12   4  10       60.76       55.60     33.71 o 
 -10   4  10      580.15      500.02     62.53 o 
  -8   4  10        4.53       54.02     21.15 o 
  -6   4  10      208.70      232.40     32.39 o 
  -4   4  10       26.85       49.51     14.82 o 
  -2   4  10       85.50       77.17     15.80 o 
   0   4  10       94.76       83.70     15.54 o 
   2   4  10     1543.77     1636.19     59.23 o 
   4   4  10       61.66       49.28     13.42 o 
   6   4  10      255.94      236.44     65.42 o 
   8   4  10       52.47       83.00     30.90 o 
  10   4  10      431.31      538.99     56.23 o 
  12   4  10      686.50      658.15     83.37 o 
  14   4  10       49.90       54.12     24.73 o 
  16   4  10      201.26      303.93     80.26 o 
 -21   5  10      218.59      122.82     58.24 o 
 -19   5  10        2.42       45.62     35.02 o 
 -17   5  10      983.92     1150.63    155.18 o 
 -15   5  10      305.52      403.34     51.44 o 
 -13   5  10       63.42      101.97     36.56 o 
 -11   5  10      137.89      112.84     40.69 o 
  -9   5  10      173.21      230.68     35.07 o 
  -7   5  10       41.78       65.51     19.65 o 
  -5   5  10     1568.05     1621.30     79.64 o 
  -3   5  10     2356.57     2244.50     49.69 o 
  -1   5  10      174.53      179.45     23.47 o 
   1   5  10      956.25      927.18     66.68 o 
   3   5  10      281.13      285.97     58.74 o 
   5   5  10      936.89      960.05    104.82 o 
   7   5  10        3.83        4.71     33.25 o 
   9   5  10     2008.31     2036.17    130.47 o 
  11   5  10      912.84      850.68     74.68 o 
  13   5  10      190.28      160.88     43.72 o 
  15   5  10      770.35      518.24    117.45 o 
 -22   6  10      245.12      443.93     81.62 o 
 -20   6  10       17.80       50.02     33.83 o 
 -18   6  10      194.71      223.32     46.52 o 
 -16   6  10      233.26      232.14     56.35 o 
 -14   6  10       97.14       75.86     36.21 o 
 -12   6  10     1747.92     1619.45    123.65 o 
 -10   6  10      677.18      727.25     67.98 o 
  -8   6  10      713.40      560.27     67.11 o 
  -6   6  10        1.96       21.75     22.71 o 
  -4   6  10     1562.54     1418.80     79.34 o 
  -2   6  10      850.81      840.26     68.93 o 
   0   6  10      258.80      208.67     39.33 o 
   2   6  10      436.18      354.94     58.04 o 
   4   6  10      422.67      308.14     52.17 o 
   6   6  10      374.92      454.55     59.92 o 
   8   6  10     2885.57     2953.42    113.94 o 
  10   6  10     1680.89     1759.44    165.93 o 
  12   6  10        2.14       57.17     27.75 o 
  14   6  10       68.85      149.41     59.14 o 
 -21   7  10      251.60      147.47     86.02 o 
 -19   7  10      324.96      413.13     80.74 o 
 -17   7  10      280.43      209.92     45.93 o 
 -15   7  10      100.18      110.83     44.17 o 
 -13   7  10      916.59     1011.01    115.38 o 
 -11   7  10     3606.35     3702.43    142.86 o 
  -9   7  10      149.39      140.51     34.27 o 
  -7   7  10      444.97      495.85     50.83 o 
  -5   7  10     1996.24     2229.88    174.53 o 
  -3   7  10      547.17      542.78     63.06 o 
  -1   7  10     3193.70     3453.11    113.52 o 
   1   7  10      673.44      699.14     90.57 o 
   3   7  10     1005.34      936.41     86.19 o 
   5   7  10      465.08      406.68     51.76 o 
   7   7  10     9000.46    10549.87    307.32 o 
   9   7  10        6.69       56.59     28.82 o 
  11   7  10      515.28      374.84     75.73 o 
  13   7  10      510.80      564.64     92.74 o 
 -20   8  10      770.06      645.57    105.53 o 
 -18   8  10     1039.16      843.78    170.15 o 
 -16   8  10        4.69       68.81     46.26 o 
 -14   8  10     1583.30     1460.57    222.75 o 
 -12   8  10       82.51       42.71     31.07 o 
 -10   8  10     1015.91      905.97    108.62 o 
  -8   8  10     2178.48     1757.54    137.77 o 
  -6   8  10      131.94       72.02     32.63 o 
  -4   8  10       70.13       41.27     28.99 o 
  -2   8  10     2783.72     2783.26    135.69 o 
   0   8  10     2260.40     2150.95    115.15 o 
   2   8  10     1488.30     1432.98     97.38 o 
   4   8  10      530.01      476.04     53.89 o 
   6   8  10     3094.81     2940.34    190.92 o 
   8   8  10      190.46      144.38     41.13 o 
  10   8  10     1496.00     1568.50    152.73 o 
  12   8  10       57.39      192.19     98.42 o 
  14   8  10      486.26      547.14     89.05 o 
 -19   9  10     2070.18     2616.92    236.25 o 
 -17   9  10     3294.99     3958.14    379.55 o 
 -15   9  10      753.38      799.69    163.80 o 
 -13   9  10     4266.38     4794.19    174.79 o 
 -11   9  10      685.85      548.44    164.21 o 
  -9   9  10     4228.03     4581.42    170.69 o 
  -7   9  10       10.04       43.61     26.08 o 
  -5   9  10      753.55      820.27    126.60 o 
  -3   9  10     2266.30     2552.84    187.96 o 
  -1   9  10     1700.77     1621.52    117.49 o 
   1   9  10     1650.81     1533.64    107.96 o 
   3   9  10     3444.69     3678.35    124.95 o 
   5   9  10     3526.79     3884.65    105.95 o 
   7   9  10        6.82       71.99     21.51 o 
   9   9  10     1869.30     1967.44    224.88 o 
  11   9  10      256.28      230.23     50.32 o 
  13   9  10       24.09       38.45     39.51 o 
 -18  10  10      395.06      288.72     79.96 o 
 -16  10  10     4749.23     5234.97    192.73 o 
 -14  10  10      208.58      121.62     40.18 o 
 -12  10  10     1444.28     1850.09    215.51 o 
 -10  10  10     1819.19     2047.78    243.33 o 
  -8  10  10      992.95     1320.31    170.79 o 
  -6  10  10      881.50      939.77    146.65 o 
  -4  10  10     2771.61     3021.87    177.46 o 
  -2  10  10       60.14      133.32     42.73 o 
   0  10  10     2025.69     2087.62    115.33 o 
   2  10  10     2740.79     2980.35    152.10 o 
   4  10  10     5531.62     5640.47    209.70 o 
   6  10  10      577.17      621.29    129.07 o 
   8  10  10      713.36      683.92     92.49 o 
  10  10  10      123.50      138.89     51.90 o 
  12  10  10      598.94      579.00    130.25 o 
 -17  11  10      656.82      613.98    130.38 o 
 -15  11  10     1721.68     1642.78    152.28 o 
 -13  11  10       21.17        0.00     54.49 o 
 -11  11  10     1145.69     1330.16    180.78 o 
  -9  11  10     1151.62     1183.29    162.04 o 
  -7  11  10     1905.08     2356.16    188.27 o 
  -5  11  10     1496.22     1620.44    168.40 o 
  -3  11  10      730.07      985.24    219.60 o 
  -1  11  10      221.78      281.63     79.28 o 
   1  11  10     2147.57     2183.59    255.70 o 
   3  11  10     2996.78     3113.63    164.43 o 
   5  11  10     1463.48     1504.39    123.09 o 
   7  11  10      517.23      505.37     99.18 o 
   9  11  10      294.29      222.90     90.98 o 
 -14  12  10     1509.31     1155.45    255.45 o 
 -12  12  10      220.46      185.86     46.61 o 
 -10  12  10       36.85       87.81     56.66 o 
  -8  12  10      995.74     1207.01    239.36 o 
  -6  12  10     1546.22     1386.65    134.26 o 
  -4  12  10       15.64       64.99     41.48 o 
  -2  12  10       39.86       50.88     39.01 o 
   0  12  10     1585.01     1662.17    163.23 o 
   2  12  10      242.10      166.04     75.61 o 
   4  12  10      425.72      431.20     80.72 o 
   6  12  10     1604.39     1464.45    144.99 o 
   8  12  10      149.00       82.55     86.54 o 
 -13  13  10      190.72       68.59     62.46 o 
 -11  13  10       20.31      107.77     38.01 o 
  -9  13  10      121.41       73.60     42.77 o 
  -7  13  10      286.48      334.69     92.22 o 
  -5  13  10       33.54      145.13     55.23 o 
  -3  13  10       23.32       81.53     36.45 o 
  -1  13  10      353.62      217.62    121.92 o 
   1  13  10      138.83      102.64     35.74 o 
   3  13  10       42.31       46.79     42.79 o 
   5  13  10      583.99      474.55     90.17 o 
 -10  14  10      830.01      731.92    147.85 o 
  -8  14  10     1934.65     1873.14    258.33 o 
  -6  14  10       89.66      100.39     46.58 o 
  -4  14  10      446.90      409.37    102.84 o 
  -2  14  10       62.80      103.50     54.01 o 
   0  14  10      101.19      165.26     33.63 o 
   2  14  10      267.00      139.11     44.42 o 
   4  14  10        6.14       68.24     18.94 o 
 -23   1  11      330.98      201.22     73.19 o 
 -21   1  11      403.50      337.37     54.61 o 
 -19   1  11       26.44       83.37     37.73 o 
 -17   1  11      584.16      575.11     91.48 o 
 -15   1  11       10.54       94.20     33.79 o 
 -13   1  11      140.48      112.77     36.82 o 
 -11   1  11       21.59       72.09     23.64 o 
  -9   1  11       80.35       87.79     30.67 o 
  -7   1  11      584.53      504.27     44.27 o 
  -5   1  11      285.07      302.60     28.10 o 
  -3   1  11     2435.20     2353.57     47.96 o 
  -1   1  11     1782.04     1743.98    161.87 o 
   1   1  11      260.58      280.45     58.91 o 
   3   1  11       86.51       85.19     67.21 o 
   5   1  11      262.87      194.05     33.97 o 
   7   1  11     1498.40     1395.42    109.07 o 
   9   1  11      170.83      189.72     35.76 o 
  11   1  11       42.14       82.93     30.52 o 
  13   1  11       76.87      134.20     86.01 o 
  15   1  11        2.67      207.56     88.09 o 
 -22   2  11      451.74      484.03     76.40 o 
 -20   2  11      237.90      365.76     83.48 o 
 -18   2  11     1213.68     1249.46    175.76 o 
 -16   2  11       92.63      136.33     39.14 o 
 -14   2  11     2981.01     3167.36    132.14 o 
 -12   2  11       17.89      103.11     30.85 o 
 -10   2  11     1173.58     1299.05    143.23 o 
  -8   2  11       37.47       40.10     18.04 o 
  -6   2  11      710.45      497.52     32.12 o 
  -4   2  11       30.01       48.78     11.17 o 
  -2   2  11     3335.26     2996.51    123.39 o 
   0   2  11     2472.47     2647.51    202.13 o 
   2   2  11       59.23       70.16     33.77 o 
   4   2  11        4.05       17.69     23.03 o 
   6   2  11      172.24      128.30     35.39 o 
   8   2  11      144.82      114.19     29.35 o 
  10   2  11       38.46       42.61     32.50 o 
  12   2  11        2.82       74.17     48.66 o 
  14   2  11      684.07      703.23    133.38 o 
 -21   3  11      688.61      725.46    114.28 o 
 -19   3  11      134.86      219.15     50.20 o 
 -17   3  11      277.08      215.18     58.55 o 
 -15   3  11      654.06      704.45    100.68 o 
 -13   3  11     1376.44     1358.03    150.83 o 
 -11   3  11     1147.29     1339.79    156.86 o 
  -9   3  11      207.36      311.33     52.64 o 
  -7   3  11      878.49      899.98    102.43 o 
  -5   3  11     2734.14     2850.21     82.25 o 
  -3   3  11     1381.91     1257.06     63.27 o 
  -1   3  11     5134.14     5260.59    204.44 o 
   1   3  11      693.11      596.17     85.45 o 
   3   3  11       16.45       47.01     18.63 o 
   5   3  11      174.52      247.21     61.67 o 
   7   3  11      397.28      514.51     48.08 o 
   9   3  11     2066.83     1912.34    141.83 o 
  11   3  11        5.77       33.95     38.00 o 
  13   3  11     2126.11     2148.04    306.02 o 
  15   3  11        8.57       80.03     73.52 o 
 -22   4  11      881.62     1209.53    208.97 o 
 -20   4  11     2706.96     2715.23    128.87 o 
 -18   4  11     1913.78     1925.04    161.50 o 
 -16   4  11      616.87      758.16    103.55 o 
 -14   4  11       98.51       90.35     33.11 o 
 -12   4  11     3548.70     3472.87    140.48 o 
 -10   4  11     2054.28     2371.93    148.16 o 
  -8   4  11     1577.54     1645.66    101.81 o 
  -6   4  11       21.33       29.24     13.23 o 
  -4   4  11      593.48      648.53     61.16 o 
  -2   4  11    12050.25    12162.79    120.86 o 
   0   4  11       33.02       39.80     12.21 o 
   2   4  11     1189.98     1011.45     42.78 o 
   4   4  11      164.41      156.88     37.42 o 
   6   4  11      335.20      330.98     59.85 o 
   8   4  11     4177.01     4250.74    249.38 o 
  10   4  11     2120.21     1842.72    227.12 o 
  12   4  11      660.52      532.75    138.07 o 
  14   4  11       78.27      123.35     66.53 o 
 -21   5  11      207.16      175.53     44.73 o 
 -19   5  11       99.08      163.03     38.36 o 
 -17   5  11      864.90      882.87    122.45 o 
 -15   5  11       74.65      178.81     54.95 o 
 -13   5  11     2160.70     2626.88    123.13 o 
 -11   5  11     5014.28     5625.47    167.95 o 
  -9   5  11      856.74      971.46     95.44 o 
  -7   5  11      366.00      403.75     53.11 o 
  -5   5  11     8310.50     8434.86    203.95 o 
  -3   5  11     1657.43     1415.00     61.64 o 
  -1   5  11      739.98      509.46     51.56 o 
   1   5  11      219.36      155.19     22.92 o 
   3   5  11      633.09      684.10     55.09 o 
   5   5  11      665.29      716.04     73.67 o 
   7   5  11     5745.89     6075.76    185.26 o 
   9   5  11     3410.54     3622.61    137.89 o 
  11   5  11     2220.07     2220.75    256.72 o 
  13   5  11       81.75      131.32     55.17 o 
 -20   6  11      188.08      150.14     42.79 o 
 -18   6  11      808.67      715.02    105.92 o 
 -16   6  11      261.34      182.34     54.67 o 
 -14   6  11      520.05      385.94     62.91 o 
 -12   6  11      434.82      391.71     42.05 o 
 -10   6  11     1876.30     1983.39    112.70 o 
  -8   6  11      810.70      774.18     93.36 o 
  -6   6  11      749.87      633.15     69.88 o 
  -4   6  11      442.62      402.88     56.17 o 
  -2   6  11       53.79       53.06     19.58 o 
   0   6  11      698.99      852.71     83.60 o 
   2   6  11      829.48      793.54     85.02 o 
   4   6  11     1013.84      928.19     81.26 o 
   6   6  11     3346.91     3351.98    115.07 o 
   8   6  11     1555.23     1429.42    197.42 o 
  10   6  11     1766.30     2000.10    333.46 o 
  12   6  11      556.86      543.42    115.49 o 
  14   6  11      883.61      990.31    209.77 o 
 -19   7  11       37.64       92.96     38.48 o 
 -17   7  11      191.73      325.58     57.48 o 
 -15   7  11       16.14       68.21     29.93 o 
 -13   7  11      200.81      202.37     35.71 o 
 -11   7  11       54.32       30.98     22.59 o 
  -9   7  11      158.42      188.05     40.60 o 
  -7   7  11     1107.70     1276.66    160.92 o 
  -5   7  11      690.04      901.64    102.16 o 
  -3   7  11      115.52       76.32     26.89 o 
  -1   7  11      879.20      806.45    100.57 o 
   1   7  11      106.38       89.20     30.03 o 
   3   7  11       40.81      123.34     49.91 o 
   5   7  11     2794.31     2769.28    107.78 o 
   7   7  11     1498.53     1277.74    185.67 o 
   9   7  11      231.20      148.59     58.02 o 
  11   7  11      631.58      548.47     92.67 o 
  13   7  11      554.79      379.51    117.22 o 
 -18   8  11       43.89       51.35     39.45 o 
 -16   8  11      229.89      201.87     60.95 o 
 -14   8  11       18.58       82.64     39.28 o 
 -12   8  11      117.52       52.64     45.22 o 
 -10   8  11        1.28       67.21     36.70 o 
  -8   8  11     1678.35     1668.94    121.97 o 
  -6   8  11       39.65       53.69     16.40 o 
  -4   8  11      463.65      374.40     67.35 o 
  -2   8  11      265.48      139.92     33.20 o 
   0   8  11      202.72      168.58     40.42 o 
   2   8  11       14.16       68.46     25.71 o 
   4   8  11     2467.17     2063.38    102.06 o 
   6   8  11        3.93       42.02     35.57 o 
   8   8  11      363.78      256.41     69.09 o 
  10   8  11       73.29      124.70     49.40 o 
  12   8  11      800.33      952.83    162.38 o 
 -17   9  11       14.96       62.63     28.58 o 
 -15   9  11      504.03      435.40    120.57 o 
 -13   9  11     1426.34     1468.13    239.60 o 
 -11   9  11      100.40       80.74     47.47 o 
  -9   9  11      579.57      445.83     89.47 o 
  -7   9  11      125.60      213.87     62.00 o 
  -5   9  11      149.43      249.88     59.83 o 
  -3   9  11      299.80      294.44     78.65 o 
  -1   9  11     2177.58     2264.75    106.76 o 
   1   9  11     1435.63     1659.35    104.48 o 
   3   9  11      189.30      138.60     35.71 o 
   5   9  11      158.21      135.67     37.49 o 
   7   9  11      843.34      859.71    151.87 o 
   9   9  11      458.34      359.53     60.10 o 
  11   9  11       10.05      152.42     75.54 o 
 -16  10  11      586.64      452.38     75.28 o 
 -14  10  11       33.44       52.41     35.31 o 
 -12  10  11       18.90      145.51     65.83 o 
 -10  10  11      139.17      142.22     53.47 o 
  -8  10  11      181.05      142.14     46.49 o 
  -6  10  11      347.07      257.58     62.97 o 
  -4  10  11      312.51      299.32     80.77 o 
  -2  10  11     1770.47     1462.60    136.58 o 
   0  10  11      616.45      696.11    114.45 o 
   2  10  11       18.79        0.00     38.11 o 
   4  10  11       29.32       70.50     39.19 o 
   6  10  11      709.31      762.75    135.17 o 
   8  10  11      131.51       83.48     47.96 o 
  10  10  11        2.30       86.65     59.98 o 
 -15  11  11      100.86      122.17    125.35 o 
 -13  11  11        2.02       89.25     36.39 o 
 -11  11  11       23.08       97.69     63.92 o 
  -9  11  11      985.54      825.76    155.94 o 
  -7  11  11        6.16       68.96     35.20 o 
  -5  11  11       17.37       61.83     29.37 o 
  -3  11  11     1334.83     1298.34    112.82 o 
  -1  11  11       15.88       47.80     41.36 o 
   1  11  11      815.60      902.46    126.35 o 
   3  11  11      642.87      800.33    126.48 o 
   5  11  11     1040.73     1068.33    176.68 o 
   7  11  11       17.42       45.14     31.92 o 
   9  11  11      162.95       90.63     33.36 o 
 -14  12  11      488.87      407.41     94.73 o 
 -12  12  11        6.92       71.80     51.09 o 
 -10  12  11      500.86      556.01    117.73 o 
  -8  12  11       66.09      208.66     55.72 o 
  -6  12  11      739.98      595.40    131.48 o 
  -4  12  11       42.00       74.85     36.47 o 
  -2  12  11      104.49       95.20     45.14 o 
   0  12  11      482.62      523.94    100.89 o 
   2  12  11      238.19      203.90     60.15 o 
   4  12  11      531.25      770.94    122.02 o 
   6  12  11      441.11      470.86    106.48 o 
 -11  13  11      364.34      365.10     78.76 o 
  -9  13  11      899.40      870.48    145.02 o 
  -7  13  11      566.15      471.13     90.77 o 
  -5  13  11     1049.90     1015.00    150.54 o 
  -3  13  11       19.20       85.20     41.48 o 
  -1  13  11       35.91      108.75     37.43 o 
   1  13  11       75.24       87.12     34.57 o 
   3  13  11     1028.66      878.48    166.54 o 
  -6  14  11      981.15      961.12    220.89 o 
  -4  14  11      212.70      223.23     83.20 o 
  -2  14  11      262.58      179.32     71.84 o 
   0  14  11       65.28      153.85     59.79 o 
 -22   0  12     2837.73     2895.70    452.70 o 
 -20   0  12     3083.83     3323.94    144.91 o 
 -18   0  12      691.59      718.11    165.51 o 
 -16   0  12     2093.89     2288.24    341.13 o 
 -14   0  12     1448.38     1248.05    158.30 o 
 -12   0  12      353.33      205.17     53.66 o 
 -10   0  12      344.55      186.19    152.17 o 
  -8   0  12     1401.39     1603.08    128.28 o 
  -6   0  12       11.85       34.68     16.48 o 
  -4   0  12     1657.66     1460.77    152.17 o 
  -2   0  12     8204.11     8814.97    526.29 o 
   0   0  12     6598.70     5459.44    523.40 o 
   2   0  12      206.12      284.15    113.95 o 
   4   0  12     1857.90     2316.11    423.34 o 
   6   0  12      831.12      980.10    246.29 o 
   8   0  12      145.92      399.18    130.54 o 
  10   0  12      854.66      686.93    250.25 o 
  12   0  12     1189.64      951.61    391.61 o 
  14   0  12      310.23      129.45    156.50 o 
 -21   1  12     1834.32     1644.22    116.17 o 
 -19   1  12     1376.43     1287.34    170.10 o 
 -17   1  12      956.52     1025.57    127.92 o 
 -15   1  12     1095.90     1340.91    134.51 o 
 -13   1  12      983.51     1072.15    100.23 o 
 -11   1  12     2130.65     2080.81    116.00 o 
  -9   1  12     2317.97     2263.26    118.47 o 
  -7   1  12      274.31      220.55     30.00 o 
  -5   1  12      907.55      877.04     48.20 o 
  -3   1  12      945.53      855.89    118.65 o 
  -1   1  12     7086.80     7420.48    272.80 o 
   1   1  12     4539.65     4951.92    192.02 o 
   3   1  12     1541.99     2049.77    274.05 o 
   5   1  12      789.48      897.11    184.09 o 
   7   1  12      364.18      229.40     77.12 o 
   9   1  12      311.51      480.52     92.60 o 
  11   1  12     1272.73     1336.75    245.06 o 
  13   1  12      635.52      779.64    155.17 o 
 -22   2  12      466.22      398.66     93.47 o 
 -20   2  12      288.66      330.18     60.71 o 
 -18   2  12     2798.31     3016.52    188.11 o 
 -16   2  12       85.95       85.81     36.43 o 
 -14   2  12     2117.55     2271.63    134.72 o 
 -12   2  12     4605.29     4739.36    129.32 o 
 -10   2  12      838.17     1033.53     80.96 o 
  -8   2  12        9.49       44.21     24.76 o 
  -6   2  12     3320.18     3137.71     86.54 o 
  -4   2  12     1564.63     1369.77     66.97 o 
  -2   2  12     2071.69     2318.36    103.84 o 
   0   2  12     2881.70     2689.93    119.56 o 
   2   2  12       49.04       78.58     39.11 o 
   4   2  12      141.18      166.81     54.30 o 
   6   2  12      439.33      813.84    123.53 o 
   8   2  12     1801.94     1960.63    306.88 o 
  10   2  12      678.39      712.85    153.86 o 
  12   2  12       96.33      149.13     70.34 o 
  14   2  12       46.64       30.26     51.93 o 
 -21   3  12      611.04      560.63     85.59 o 
 -19   3  12      130.73      215.49     46.70 o 
 -17   3  12     1092.87     1080.95    136.10 o 
 -15   3  12      552.13      604.29     90.72 o 
 -13   3  12      636.29      828.84     89.53 o 
 -11   3  12     2573.11     2909.79    141.75 o 
  -9   3  12      137.42      139.01     45.33 o 
  -7   3  12     1205.93     1170.18     76.83 o 
  -5   3  12       65.57       65.44     12.54 o 
  -3   3  12    11945.54    12559.70    319.72 o 
  -1   3  12     4401.16     3978.17    319.08 o 
   1   3  12     3649.13     3771.78    133.31 o 
   3   3  12      672.33      661.48    136.04 o 
   5   3  12      115.75       99.24     24.23 o 
   7   3  12     1811.30     2046.98    192.02 o 
   9   3  12      317.60      255.99     78.67 o 
  11   3  12      147.68      143.27     87.99 o 
  13   3  12      130.61      195.75    161.01 o 
 -20   4  12       10.30       87.53     47.47 o 
 -18   4  12        2.61       60.96     32.32 o 
 -16   4  12     1691.70     1731.46    241.05 o 
 -14   4  12      117.97      107.40     57.63 o 
 -12   4  12       56.32      100.81     31.64 o 
 -10   4  12      239.21      260.78     44.62 o 
  -8   4  12     1512.80     1653.80    106.66 o 
  -6   4  12      826.18      924.01     71.74 o 
  -4   4  12     1307.44     1220.70     58.26 o 
  -2   4  12     6758.93     6446.41    169.68 o 
   0   4  12     4100.77     4250.30    176.87 o 
   2   4  12      391.61      402.90     62.58 o 
   4   4  12       31.58       71.91     46.54 o 
   6   4  12       23.85       74.78     50.35 o 
   8   4  12       64.58      102.74     36.11 o 
  10   4  12       43.69       80.09     48.17 o 
  12   4  12       96.97      115.95     63.46 o 
 -21   5  12       34.37       66.34     32.24 o 
 -19   5  12       91.72       72.33     42.99 o 
 -17   5  12       32.52       78.55     53.61 o 
 -15   5  12       57.66       84.28     31.56 o 
 -13   5  12        3.59      110.80     28.19 o 
 -11   5  12      426.38      398.66     58.91 o 
  -9   5  12      143.19      103.61     27.43 o 
  -7   5  12     1048.26      914.66    127.42 o 
  -5   5  12      740.61      804.91     82.56 o 
  -3   5  12      412.63      405.92     56.40 o 
  -1   5  12     2694.69     2524.05     69.06 o 
   1   5  12     2664.02     2624.55    149.20 o 
   3   5  12       68.30       81.05     30.40 o 
   5   5  12      252.89      285.28     59.42 o 
   7   5  12      377.74      374.39     78.77 o 
   9   5  12     1312.28     1579.71    288.50 o 
  11   5  12        5.19       78.58     50.62 o 
 -20   6  12       34.60      104.62     52.26 o 
 -18   6  12      146.65      132.75     62.20 o 
 -16   6  12      214.94      169.22     44.21 o 
 -14   6  12     1283.74     1234.77    105.86 o 
 -12   6  12      618.27      674.36     77.38 o 
 -10   6  12     4186.64     4379.14    129.92 o 
  -8   6  12       72.19       93.33     21.74 o 
  -6   6  12      857.46      848.25     78.66 o 
  -4   6  12       74.28       47.33     24.10 o 
  -2   6  12     2280.02     2194.37     85.47 o 
   0   6  12      559.77      595.31     74.17 o 
   2   6  12      615.18      640.28     76.09 o 
   4   6  12      830.49      704.40     99.96 o 
   6   6  12      122.33      173.50     52.92 o 
   8   6  12     1596.03     1469.92    347.79 o 
  10   6  12      319.88      211.86     92.39 o 
  12   6  12      164.65      225.71     64.19 o 
 -19   7  12      312.56      335.32     82.62 o 
 -17   7  12      670.24      689.22    136.17 o 
 -15   7  12      158.25      198.28     52.20 o 
 -13   7  12     1642.80     1467.84     96.01 o 
 -11   7  12     4395.80     4227.51    164.59 o 
  -9   7  12       54.56       64.55     25.78 o 
  -7   7  12      609.77      556.93     83.98 o 
  -5   7  12      436.72      436.34     80.42 o 
  -3   7  12      816.30      846.37     82.39 o 
  -1   7  12     2144.15     1841.14    103.74 o 
   1   7  12      181.89      174.03     51.98 o 
   3   7  12      253.40      324.58     47.79 o 
   5   7  12      752.78      832.17     99.75 o 
   7   7  12     1491.11     1811.81    279.07 o 
   9   7  12      859.61      790.61    394.13 o 
  11   7  12      112.35      161.89     77.04 o 
 -18   8  12      496.93      495.35     85.28 o 
 -16   8  12       31.63      174.72     41.86 o 
 -14   8  12     1729.18     1939.42    124.24 o 
 -12   8  12     1478.28     1432.73    159.08 o 
 -10   8  12       68.32       68.76     30.86 o 
  -8   8  12     1912.98     2015.33    222.42 o 
  -6   8  12      913.20      944.88    154.55 o 
  -4   8  12     1338.34     1350.28     96.42 o 
  -2   8  12     4425.66     4787.22    205.85 o 
   0   8  12      735.19      675.34     88.46 o 
   2   8  12      565.28      529.53     75.03 o 
   4   8  12      131.28       90.86     35.18 o 
   6   8  12     1700.29     1842.54    157.47 o 
   8   8  12      590.65      693.04    261.79 o 
  10   8  12        3.94      118.64     84.74 o 
 -17   9  12      261.74      369.16     81.06 o 
 -15   9  12     1164.17     1108.73    220.75 o 
 -13   9  12      244.55      167.97     68.64 o 
 -11   9  12      326.01      302.93     67.83 o 
  -9   9  12     2003.58     2263.20    160.92 o 
  -7   9  12     2934.68     3222.28    246.06 o 
  -5   9  12     1116.72     1415.82    192.76 o 
  -3   9  12     4780.60     4749.20    208.71 o 
  -1   9  12      306.89      132.32     65.12 o 
   1   9  12     1595.26     1581.21    323.02 o 
   3   9  12      280.57      244.00     59.27 o 
   5   9  12       18.34       46.80     25.42 o 
   7   9  12      800.73      662.01    215.64 o 
   9   9  12       46.06       32.81     66.35 o 
 -16  10  12      210.54      315.09     81.73 o 
 -14  10  12      318.95      417.57     95.95 o 
 -12  10  12      298.99      309.98     87.83 o 
 -10  10  12      769.85      837.97    138.99 o 
  -8  10  12     1487.77     1268.34    194.21 o 
  -6  10  12     2366.35     2458.99    152.94 o 
  -4  10  12     2130.17     2055.92    180.19 o 
  -2  10  12      313.73      275.49     66.80 o 
   0  10  12     2218.61     2138.31    286.13 o 
   2  10  12        5.00       68.15     41.94 o 
   4  10  12      669.20      656.22    118.45 o 
   6  10  12       36.79      126.07     53.92 o 
   8  10  12      279.37      384.03    111.42 o 
 -13  11  12       47.25      108.04     54.47 o 
 -11  11  12       95.85      173.56     60.62 o 
  -9  11  12     1284.03     1057.97    204.81 o 
  -7  11  12      368.24      427.96     90.47 o 
  -5  11  12     2474.38     2222.73    247.07 o 
  -3  11  12       43.92       49.34     32.84 o 
  -1  11  12      186.95      238.85     54.80 o 
   1  11  12      164.06      164.34     70.40 o 
   3  11  12      316.42      251.86     70.55 o 
   5  11  12      556.38      364.70     83.06 o 
   7  11  12        3.95      228.27     70.02 o 
 -12  12  12      416.75      409.04    147.07 o 
 -10  12  12      336.43      201.11     74.23 o 
  -8  12  12      317.44      339.05     87.86 o 
  -6  12  12     1146.11     1194.04    149.34 o 
  -4  12  12      114.53      166.13     51.45 o 
  -2  12  12      239.66      244.80     64.27 o 
   0  12  12       72.17      172.50     68.72 o 
   2  12  12      704.77      745.66    181.39 o 
   4  12  12       55.06      135.96     39.39 o 
  -9  13  12       60.98      107.76     41.01 o 
  -7  13  12       77.50       99.94     51.93 o 
  -5  13  12       11.28       93.12    121.18 o 
  -3  13  12       34.17        0.00     37.99 o 
  -1  13  12      233.77      285.22    244.30 o 
   1  13  12        3.61       64.57     46.34 o 
 -21   1  13      365.49      293.35     65.24 o 
 -19   1  13      603.68      651.44     98.98 o 
 -17   1  13       90.12       96.67     35.80 o 
 -15   1  13        9.87       95.96     28.24 o 
 -13   1  13      684.43      814.71    106.89 o 
 -11   1  13      163.60      148.71     45.39 o 
  -9   1  13     2591.76     2778.64    218.46 o 
  -7   1  13      588.03      505.15     52.22 o 
  -5   1  13       82.70       42.03     21.00 o 
  -3   1  13       25.84      104.73     37.85 o 
  -1   1  13     2273.26     2232.85    289.90 o 
   1   1  13      843.13      845.05    153.84 o 
   3   1  13      218.73      256.30     79.93 o 
   5   1  13      138.41      270.07    135.22 o 
   7   1  13      198.27      169.14     75.01 o 
   9   1  13      177.56      151.65     78.22 o 
  11   1  13      232.44      272.90     92.42 o 
  13   1  13      339.37      493.79    128.22 o 
 -20   2  13      337.50      232.69     59.92 o 
 -18   2  13      165.47      183.59     45.49 o 
 -16   2  13      335.21      170.49     43.15 o 
 -14   2  13     1097.54     1166.82    135.16 o 
 -12   2  13     1368.87     1325.84    104.49 o 
 -10   2  13      774.12      674.81     74.45 o 
  -8   2  13     4217.87     4863.94    108.43 o 
  -6   2  13      778.65      887.46     90.40 o 
  -4   2  13     2321.36     2113.39    122.08 o 
  -2   2  13       20.43       62.50     45.70 o 
   0   2  13     3499.44     3292.58    143.24 o 
   2   2  13     1566.80     1575.41    155.91 o 
   4   2  13       66.40      129.95     44.83 o 
   6   2  13     1472.93     1189.31    233.93 o 
   8   2  13      311.29      372.49    115.01 o 
  10   2  13      443.33      569.40    139.55 o 
  12   2  13      453.19      585.22    121.58 o 
 -21   3  13       81.18       82.96     31.66 o 
 -19   3  13      601.09      617.91    109.03 o 
 -17   3  13       44.52       33.58     32.13 o 
 -15   3  13      518.26      437.88     66.13 o 
 -13   3  13     1010.16      927.38    129.43 o 
 -11   3  13     3251.92     3623.57    178.17 o 
  -9   3  13     3048.38     3159.61    119.53 o 
  -7   3  13      182.11      131.27     27.81 o 
  -5   3  13     1277.26     1221.22    109.72 o 
  -3   3  13     2074.83     2114.74     96.99 o 
  -1   3  13      212.43      219.20     65.75 o 
   1   3  13     3667.80     3722.14    139.03 o 
   3   3  13      701.83      840.15    154.15 o 
   5   3  13     1552.80     1690.21    287.92 o 
   7   3  13     1311.56     1647.16    277.74 o 
   9   3  13     1717.54     1484.57    287.00 o 
  11   3  13      566.02      765.87    153.47 o 
 -20   4  13       72.48      100.97     43.96 o 
 -18   4  13        8.39       41.61     20.25 o 
 -16   4  13     1306.81     1475.62    138.93 o 
 -14   4  13      938.25     1100.00    122.22 o 
 -12   4  13     1258.32     1377.18    144.21 o 
 -10   4  13     2981.44     2809.40    134.52 o 
  -8   4  13       84.39       68.54     39.97 o 
  -6   4  13        6.85       50.57     13.62 o 
  -4   4  13      520.58      830.41    125.54 o 
  -2   4  13      620.65      607.27    108.72 o 
   0   4  13      872.76      788.75     99.25 o 
   2   4  13      520.94      639.18     96.13 o 
   4   4  13     3564.84     3743.57    209.20 o 
   6   4  13     1654.04     2553.62    477.79 o 
   8   4  13     1587.92     1228.96    284.80 o 
  10   4  13      852.75      707.91    135.22 o 
  12   4  13      258.78      363.52    126.26 o 
 -19   5  13      138.09      129.55     39.45 o 
 -17   5  13      602.54      582.54     86.87 o 
 -15   5  13     1048.56      894.56    105.60 o 
 -13   5  13      826.00     1006.73    112.81 o 
 -11   5  13     2191.95     2401.30    112.71 o 
  -9   5  13       37.28      103.36     30.17 o 
  -7   5  13       86.54       91.26     29.71 o 
  -5   5  13       18.86       37.85     16.31 o 
  -3   5  13     2380.60     2361.46    200.65 o 
  -1   5  13     1330.11     1080.87    128.67 o 
   1   5  13       24.79       78.29     35.04 o 
   3   5  13     2099.22     1946.76    147.66 o 
   5   5  13      498.10      507.46    121.88 o 
   7   5  13     3594.32     3770.64    309.57 o 
   9   5  13      377.26      621.60    152.53 o 
  11   5  13      904.27     1100.83    249.71 o 
 -18   6  13       18.28       96.07     46.62 o 
 -16   6  13      476.27      539.99    102.07 o 
 -14   6  13      524.57      619.93     80.09 o 
 -12   6  13     2135.29     2051.78    104.38 o 
 -10   6  13      611.60      573.05     62.77 o 
  -8   6  13      660.87      668.95    102.50 o 
  -6   6  13       99.27      136.76     34.32 o 
  -4   6  13      798.82      692.65     90.93 o 
  -2   6  13     1101.64     1152.44    148.86 o 
   0   6  13     1320.10     1239.08    154.12 o 
   2   6  13      269.47      298.40     51.21 o 
   4   6  13      723.72      782.23    127.16 o 
   6   6  13     2778.19     2858.46    321.32 o 
   8   6  13       83.89      131.72     89.83 o 
  10   6  13      586.91      484.27    128.87 o 
 -17   7  13      366.69      358.54     71.58 o 
 -15   7  13        2.36       78.12     36.20 o 
 -13   7  13      895.28      970.21     69.11 o 
 -11   7  13      278.77      326.13     93.10 o 
  -9   7  13        8.60       66.51     28.06 o 
  -7   7  13       14.60       27.91     23.53 o 
  -5   7  13      925.45      707.23    104.69 o 
  -3   7  13      143.89      136.94     69.23 o 
  -1   7  13     2161.46     2121.86    139.45 o 
   1   7  13      809.32      739.22     98.49 o 
   3   7  13      489.19      596.12     98.89 o 
   5   7  13      384.08      341.52     77.81 o 
   7   7  13       69.31       49.34     49.58 o 
   9   7  13     1261.95     1201.51    258.32 o 
 -16   8  13       77.67       65.30     42.34 o 
 -14   8  13      191.52      148.35     51.04 o 
 -12   8  13      158.27       66.96     44.82 o 
 -10   8  13     1157.45     1303.21    191.88 o 
  -8   8  13      300.80      198.37     56.34 o 
  -6   8  13     1287.80     1257.00    123.83 o 
  -4   8  13      208.11       70.12     53.77 o 
  -2   8  13      215.78      156.93     61.50 o 
   0   8  13     1377.12     1299.31    115.53 o 
   2   8  13     1960.50     2179.33    177.63 o 
   4   8  13       95.09      218.26     76.86 o 
   6   8  13       72.87      127.83     37.66 o 
   8   8  13      261.92       61.69     68.87 o 
 -15   9  13      507.98      487.80    125.53 o 
 -13   9  13       27.51       74.98     45.22 o 
 -11   9  13      459.73      534.33     82.33 o 
  -9   9  13      403.33      499.99    106.39 o 
  -7   9  13       93.58      132.79     50.64 o 
  -5   9  13      108.06       61.43     36.42 o 
  -3   9  13      458.69      459.22    238.89 o 
  -1   9  13       58.90      459.62     86.54 o 
   1   9  13     1124.19      967.19    198.25 o 
   3   9  13       24.79       83.32     33.75 o 
   5   9  13      951.66     1221.64    265.74 o 
   7   9  13       27.22       69.96    123.68 o 
 -14  10  13        0.33       28.48     37.74 o 
 -12  10  13      258.45      310.42     69.92 o 
 -10  10  13       40.27       62.39     31.11 o 
  -8  10  13        8.91       78.25     34.27 o 
  -6  10  13     1060.17     1237.40    194.24 o 
  -4  10  13       22.13       92.11     55.33 o 
  -2  10  13     1606.44     1580.75    256.58 o 
   0  10  13       66.96       76.29     48.90 o 
   2  10  13      470.91      306.29     94.89 o 
   4  10  13      119.39      169.97     68.20 o 
   6  10  13       48.55      178.86    113.59 o 
 -13  11  13        5.81       97.42     37.06 o 
 -11  11  13      107.79      188.99     60.51 o 
  -9  11  13      282.46      157.25     64.91 o 
  -7  11  13       17.93       22.54     38.66 o 
  -5  11  13      412.83      165.50     99.36 o 
  -3  11  13      379.99      208.39    113.58 o 
  -1  11  13      518.55      533.23    137.65 o 
   1  11  13      116.00       52.88     52.63 o 
   3  11  13       74.22       73.43     56.43 o 
 -10  12  13      195.07      250.98     59.40 o 
  -8  12  13      250.88      186.29    100.26 o 
  -6  12  13      217.26      150.45    139.19 o 
  -4  12  13     1236.00      814.22    511.32 o 
  -2  12  13       66.89      109.48     54.02 o 
   0  12  13     1105.66      777.53    208.60 o 
 -20   0  14     1538.20     1989.02    325.80 o 
 -18   0  14      612.80      899.45    133.70 o 
 -16   0  14       54.85      130.04     65.09 o 
 -14   0  14      231.68      166.28    117.91 o 
 -12   0  14      493.56      284.16    115.39 o 
 -10   0  14     2232.51     2199.23    160.69 o 
  -8   0  14     1079.18     1140.11    148.29 o 
  -6   0  14     3118.67     3478.67    286.67 o 
  -4   0  14     1072.00     1311.08    143.72 o 
  -2   0  14      153.90      119.95     52.83 o 
   0   0  14      149.99      159.02     68.51 o 
   2   0  14      174.75       63.83     76.81 o 
   4   0  14        6.06       28.49     53.37 o 
   6   0  14       53.70       99.88    124.41 o 
   8   0  14     1724.02     1677.49    490.05 o 
  10   0  14      179.81      324.18    128.73 o 
 -19   1  14      328.41      212.58     63.85 o 
 -17   1  14      146.64      105.92     47.36 o 
 -15   1  14        4.68       59.40     18.40 o 
 -13   1  14     1037.41     1346.78    150.41 o 
 -11   1  14      969.33     1003.17    105.90 o 
  -9   1  14     2609.47     2561.90    120.27 o 
  -7   1  14      961.64      698.14    200.72 o 
  -5   1  14     1791.81     1832.97    135.76 o 
  -3   1  14      381.47      375.28     87.39 o 
  -1   1  14      603.79      608.04    111.18 o 
   1   1  14       10.93       80.44     52.90 o 
   3   1  14       16.93      190.82     60.17 o 
   5   1  14       95.80      140.28     78.07 o 
   7   1  14       35.19       93.59     60.86 o 
   9   1  14      819.90      563.51    147.48 o 
  11   1  14      269.06      165.42     71.72 o 
 -20   2  14      247.77      300.52     53.60 o 
 -18   2  14      475.02      462.85    148.91 o 
 -16   2  14       34.59       68.20     35.12 o 
 -14   2  14      750.39      588.68     87.14 o 
 -12   2  14      600.41      540.93     80.68 o 
 -10   2  14      498.08      669.84     76.59 o 
  -8   2  14     1631.73     1594.79    127.51 o 
  -6   2  14      739.36      731.12     84.47 o 
  -4   2  14      272.40      452.67     84.05 o 
  -2   2  14      990.92      851.77    139.83 o 
   0   2  14       80.70      108.54     41.32 o 
   2   2  14      439.38      467.94    140.06 o 
   4   2  14       33.66       49.68     35.88 o 
   6   2  14     1198.16     1360.57    214.98 o 
   8   2  14      153.07      170.91     95.56 o 
  10   2  14      951.32      877.53    204.82 o 
 -19   3  14      212.07      225.52     48.92 o 
 -17   3  14      549.79      564.61     88.69 o 
 -15   3  14     1171.54     1354.47    112.79 o 
 -13   3  14       99.12      132.70     36.12 o 
 -11   3  14     2360.94     2281.24    171.25 o 
  -9   3  14       32.09      134.04     49.17 o 
  -7   3  14        7.68       58.12     29.22 o 
  -5   3  14      315.63      350.11     52.24 o 
  -3   3  14       24.26       36.96     34.42 o 
  -1   3  14      240.57      241.09     57.02 o 
   1   3  14      130.10      161.36     83.17 o 
   3   3  14       92.89      126.51     57.18 o 
   5   3  14      735.71      717.31    193.73 o 
   7   3  14     1451.89     1288.13    233.74 o 
   9   3  14       11.46       67.96     52.47 o 
  11   3  14       10.92       54.19     57.74 o 
 -18   4  14      734.88      644.21     97.40 o 
 -16   4  14      741.92      668.62     92.25 o 
 -14   4  14      190.15      225.94     43.16 o 
 -12   4  14        5.53        0.00     23.75 o 
 -10   4  14       84.48       90.99     27.92 o 
  -8   4  14        0.93       16.45     19.83 o 
  -6   4  14       25.24       32.83     21.39 o 
  -4   4  14       46.63      108.13     38.26 o 
  -2   4  14        0.51       58.11     45.62 o 
   0   4  14      452.17      379.40     82.80 o 
   2   4  14      105.97      141.15     42.13 o 
   4   4  14      649.94      718.16    203.56 o 
   6   4  14      519.12      466.47    133.24 o 
   8   4  14      177.50      232.18     66.88 o 
  10   4  14       27.45      159.26     65.49 o 
 -19   5  14       83.98      130.80     49.90 o 
 -17   5  14      875.97      843.08    141.22 o 
 -15   5  14        3.13       69.77     28.11 o 
 -13   5  14       23.35       33.19     21.45 o 
 -11   5  14      108.52       56.55     27.48 o 
  -9   5  14      104.68       98.59     35.04 o 
  -7   5  14        4.52       43.52     35.10 o 
  -5   5  14      319.71      314.83     67.07 o 
  -3   5  14        0.44       18.28     44.37 o 
  -1   5  14       51.98       24.03     36.46 o 
   1   5  14        2.56      127.83     70.59 o 
   3   5  14       49.59       70.73     55.17 o 
   5   5  14      166.21      192.83     70.71 o 
   7   5  14     1197.61     1126.84    244.84 o 
   9   5  14      299.71      223.20     92.67 o 
 -18   6  14      167.38      171.88     50.22 o 
 -16   6  14      399.24      481.69     97.02 o 
 -14   6  14      284.29      221.19     58.83 o 
 -12   6  14      170.81      164.84     55.95 o 
 -10   6  14       42.77       30.76     23.34 o 
  -8   6  14      300.05      191.98     56.90 o 
  -6   6  14      401.11      368.65     77.81 o 
  -4   6  14       42.60       38.37     30.16 o 
  -2   6  14      820.51      694.39    176.48 o 
   0   6  14      362.12      369.15     91.31 o 
   2   6  14        3.60      127.62     43.33 o 
   4   6  14        9.60       50.48     54.23 o 
   6   6  14     2044.46     1851.81    371.05 o 
   8   6  14       49.34      103.41     89.61 o 
 -17   7  14       29.72       74.15     40.19 o 
 -15   7  14      651.81      443.80     91.08 o 
 -13   7  14      656.58      677.24    108.72 o 
 -11   7  14       60.55       94.11     68.33 o 
  -9   7  14      918.98      824.13    211.39 o 
  -7   7  14        7.14       80.68     54.38 o 
  -5   7  14      499.86      434.42     76.98 o 
  -3   7  14     2702.00     2906.04    204.83 o 
  -1   7  14      375.86      226.01     64.68 o 
   1   7  14        8.00       46.21     31.49 o 
   3   7  14      230.42      220.30     69.23 o 
   5   7  14     1418.23     1365.90    279.10 o 
   7   7  14        5.93       83.60     48.61 o 
 -16   8  14      382.39      672.98    159.73 o 
 -14   8  14      308.40      328.89     73.80 o 
 -12   8  14     1027.88      832.09    128.20 o 
 -10   8  14      527.57      500.73     72.62 o 
  -8   8  14       72.11       66.65     73.92 o 
  -6   8  14      387.95      382.04    104.03 o 
  -4   8  14     1430.35     1185.40    209.98 o 
  -2   8  14     1092.85     1239.37    403.87 o 
   0   8  14      767.23      902.57    337.52 o 
   2   8  14      188.79      196.59     63.97 o 
   4   8  14      690.56      616.28    159.54 o 
   6   8  14      100.91      161.87     62.80 o 
 -13   9  14      133.27      169.06     41.38 o 
 -11   9  14     1491.94     1547.56    370.15 o 
  -9   9  14       31.83      122.34     85.28 o 
  -7   9  14      277.14      228.70     94.83 o 
  -5   9  14     1225.52     1211.74    214.08 o 
  -3   9  14      299.25      207.20    204.28 o 
  -1   9  14     1018.30     1313.29    330.67 o 
   1   9  14      874.18      736.07    144.83 o 
   3   9  14      213.12      197.67     68.05 o 
   5   9  14       18.68       89.07     85.46 o 
 -12  10  14      274.29      122.63     72.17 o 
 -10  10  14      655.84      720.37    163.84 o 
  -8  10  14      200.57      127.22     81.74 o 
  -6  10  14      407.17      323.67    101.20 o 
  -4  10  14       12.29       87.06     68.15 o 
  -2  10  14      196.54      106.02    156.14 o 
   0  10  14      916.68     1550.92    473.10 o 
   2  10  14      890.27     1185.19    278.38 o 
  -9  11  14      484.83      336.42    127.45 o 
  -7  11  14       63.66      118.66     68.87 o 
  -5  11  14       11.56      133.68     61.33 o 
  -3  11  14        2.64      157.43     64.57 o 
  -1  11  14      383.50      264.32    116.11 o 
   1  11  14       94.76       82.11     53.84 o 
 -19   1  15      496.21      573.23     90.14 o 
 -17   1  15      175.32      152.35     42.06 o 
 -15   1  15      173.72      141.90     36.35 o 
 -13   1  15       27.16       65.04     29.11 o 
 -11   1  15       41.46       62.55     43.74 o 
  -9   1  15        1.30        0.00     56.94 o 
  -7   1  15      289.78      301.21     68.38 o 
  -5   1  15      130.00      151.50     39.09 o 
  -3   1  15      175.81      122.16     36.17 o 
  -1   1  15      329.11      376.34     60.14 o 
   1   1  15       42.68      135.46     51.34 o 
   3   1  15       15.72      103.50     50.93 o 
   5   1  15       20.50       77.66     53.58 o 
   7   1  15      265.63      295.16     80.87 o 
   9   1  15      240.68      216.78     70.48 o 
 -18   2  15        4.76      134.96     60.43 o 
 -16   2  15       81.91      121.05     32.41 o 
 -14   2  15      211.78      188.28     44.17 o 
 -12   2  15      274.28      338.79     73.46 o 
 -10   2  15       26.66      134.80     75.31 o 
  -8   2  15      108.92      113.25     38.34 o 
  -6   2  15      104.72      128.46     44.04 o 
  -4   2  15     1259.59     1432.43    169.60 o 
  -2   2  15     2597.24     3130.38    275.68 o 
   0   2  15      293.78      160.74     47.65 o 
   2   2  15      347.29      487.87     94.00 o 
   4   2  15      295.25      366.93    179.40 o 
   6   2  15        2.50       88.03     58.10 o 
   8   2  15     1369.19     1473.76    245.89 o 
 -17   3  15     1015.20      905.19    136.69 o 
 -15   3  15      204.81      252.43     80.75 o 
 -13   3  15       25.25      102.82     53.79 o 
 -11   3  15      233.64      238.36     51.75 o 
  -9   3  15       66.26       72.10     32.01 o 
  -7   3  15      151.72      266.67     75.52 o 
  -5   3  15     1147.86     1336.90    227.29 o 
  -3   3  15     4259.86     4447.43    163.23 o 
  -1   3  15      765.62      769.67    124.34 o 
   1   3  15      883.69      831.93    136.05 o 
   3   3  15      687.66      715.92    146.40 o 
   5   3  15      424.95      360.40    113.47 o 
   7   3  15     1042.01      967.62    199.26 o 
   9   3  15      334.15      316.17    135.46 o 
 -18   4  15     2364.78     2430.36    180.80 o 
 -16   4  15       69.68       55.58     30.46 o 
 -14   4  15     2338.26     2736.94    213.17 o 
 -12   4  15      449.47      405.57     71.23 o 
 -10   4  15      335.72      242.63     50.40 o 
  -8   4  15       29.97       29.70     37.28 o 
  -6   4  15     1844.28     1458.16    259.25 o 
  -4   4  15     1304.14      967.35    237.49 o 
  -2   4  15     1737.96     1881.50    216.51 o 
   0   4  15     3325.65     3483.03    204.83 o 
   2   4  15      749.50      889.54    156.57 o 
   4   4  15      596.53      832.74    135.17 o 
   6   4  15     2101.75     1993.79    319.46 o 
   8   4  15      486.14      751.18    228.11 o 
 -17   5  15      614.88      589.41    128.25 o 
 -15   5  15     1274.93     1159.38    138.38 o 
 -13   5  15      858.69      748.29     98.59 o 
 -11   5  15      341.86      534.26    120.06 o 
  -9   5  15      246.75      322.01     65.06 o 
  -7   5  15     1582.81     1773.25    278.38 o 
  -5   5  15     1595.89     1812.52    156.08 o 
  -3   5  15     2246.64     2277.42    328.86 o 
  -1   5  15     1367.02     1233.30    227.26 o 
   1   5  15     1706.61     1548.34    257.09 o 
   3   5  15      197.53      236.54     73.16 o 
   5   5  15     1747.57     1737.71    392.16 o 
   7   5  15      554.69      573.70    151.79 o 
 -16   6  15      549.32      508.47     91.63 o 
 -14   6  15      757.21      724.48    177.54 o 
 -12   6  15     1558.60     1581.73    211.10 o 
 -10   6  15      450.24      552.68    108.70 o 
  -8   6  15     1732.05     1746.91    173.22 o 
  -6   6  15     1401.53     1027.18    230.49 o 
  -4   6  15      325.83      331.15     82.02 o 
  -2   6  15     3175.31     3964.92    163.45 o 
   0   6  15      418.42      463.50    153.98 o 
   2   6  15      299.95      284.67     67.19 o 
   4   6  15      804.38      792.57    185.71 o 
   6   6  15      119.81       97.12     48.32 o 
 -15   7  15      400.12      394.49    139.01 o 
 -13   7  15      115.95      112.99     54.09 o 
 -11   7  15      675.06      730.28    165.27 o 
  -9   7  15     2064.47     2203.42    185.13 o 
  -7   7  15      479.09      585.61    221.05 o 
  -5   7  15      689.67      448.94    194.00 o 
  -3   7  15      802.43      482.12    243.40 o 
  -1   7  15      119.62       44.30     50.48 o 
   1   7  15        5.09      108.27     38.82 o 
   3   7  15      610.45      593.93    111.67 o 
   5   7  15        3.09       84.99     36.93 o 
 -14   8  15      114.58       65.24     67.43 o 
 -12   8  15      340.97      280.03    124.26 o 
 -10   8  15     1100.33     1073.24    265.50 o 
  -8   8  15      133.11      150.45     50.66 o 
  -6   8  15      251.41      227.18    137.75 o 
  -4   8  15      243.64      199.41    108.54 o 
  -2   8  15        3.48      138.83    117.91 o 
   0   8  15      133.24       95.41     62.62 o 
   2   8  15      314.99      260.00     70.51 o 
   4   8  15        0.82      106.02     62.02 o 
 -11   9  15       49.73       44.10     39.22 o 
  -9   9  15        4.41       98.01     36.47 o 
  -7   9  15      285.38      228.98     98.80 o 
  -5   9  15      109.92       78.97    124.77 o 
  -3   9  15      174.62      244.84    131.62 o 
  -1   9  15      193.22      222.85    155.78 o 
   1   9  15       78.63      120.36     44.34 o 
  -8  10  15       95.84       87.26     60.22 o 
  -6  10  15       34.11      165.15     94.48 o 
  -4  10  15      123.35      128.01    103.85 o 
  -2  10  15       11.87       32.09     81.86 o 
   0  10  15        2.29      101.00     58.08 o 
 -16   0  16      438.82      237.63    135.22 o 
 -14   0  16     1470.71     1771.97    451.47 o 
 -12   0  16     2538.60     2496.40    353.74 o 
 -10   0  16     1624.46     1844.45    445.70 o 
  -8   0  16      102.27      107.46     52.65 o 
  -6   0  16      477.75      521.59    150.58 o 
  -4   0  16      223.54      195.72     53.61 o 
  -2   0  16     2306.31     2598.12    259.64 o 
   0   0  16      136.32      195.80    147.12 o 
   2   0  16      316.55      236.91    127.65 o 
   4   0  16      449.57      531.88    255.30 o 
   6   0  16      351.71      215.28    143.88 o 
 -17   1  16      214.65      114.56     86.01 o 
 -15   1  16      981.85      894.61    247.21 o 
 -13   1  16     1144.85     1254.81    209.47 o 
 -11   1  16      986.64      886.97    219.96 o 
  -9   1  16      250.54      129.07     84.92 o 
  -7   1  16       18.19       84.70     52.65 o 
  -5   1  16       17.44       85.22     41.62 o 
  -3   1  16     1523.72     1586.00    149.09 o 
  -1   1  16      563.59      704.47    112.91 o 
   1   1  16      386.45      516.44    194.72 o 
   3   1  16      745.46      920.18    226.20 o 
   5   1  16      145.69      361.69    119.36 o 
   7   1  16      762.42      847.84    145.83 o 
 -16   2  16      844.52      872.00    228.26 o 
 -14   2  16      368.54      423.11    113.07 o 
 -12   2  16      209.90      139.85     58.96 o 
 -10   2  16       47.50       71.25     41.58 o 
  -8   2  16      161.56      121.86     57.13 o 
  -6   2  16       64.47      115.28     51.10 o 
  -4   2  16      640.70      713.36    135.28 o 
  -2   2  16      154.56      191.59     57.27 o 
   0   2  16      570.55      253.48     84.02 o 
   2   2  16      177.26      146.82     51.55 o 
   4   2  16      267.61      477.83    131.82 o 
   6   2  16      897.24      822.53    142.77 o 
 -17   3  16       29.03       53.95     51.12 o 
 -15   3  16       62.14      111.51     40.26 o 
 -13   3  16      229.00      195.19     83.24 o 
 -11   3  16       46.87      102.29     39.54 o 
  -9   3  16       26.27       96.35     34.26 o 
  -7   3  16        1.82       65.64     36.68 o 
  -5   3  16       55.81       49.74     52.00 o 
  -3   3  16      384.38      262.48     55.64 o 
  -1   3  16      578.54      524.85    106.58 o 
   1   3  16      161.11      240.25    110.52 o 
   3   3  16      118.07      197.60     70.32 o 
   5   3  16      423.79      285.60    122.24 o 
 -16   4  16      215.24      229.57     92.46 o 
 -14   4  16       35.46       51.59     29.39 o 
 -12   4  16        5.48       30.31     31.42 o 
 -10   4  16      485.87      555.49     96.10 o 
  -8   4  16        3.96       70.45     36.03 o 
  -6   4  16       46.52       47.99     33.36 o 
  -4   4  16       80.22       48.35     37.95 o 
  -2   4  16     1447.18     1331.96    240.02 o 
   0   4  16      522.68      404.06     81.00 o 
   2   4  16       14.04      112.22     54.32 o 
   4   4  16        4.98       83.24     53.62 o 
   6   4  16      169.89      131.73     48.79 o 
 -15   5  16      175.62      214.07    106.14 o 
 -13   5  16      288.14      293.11     67.47 o 
 -11   5  16      233.62      156.10     68.11 o 
  -9   5  16      197.65      242.07     99.46 o 
  -7   5  16       20.24       76.08     53.73 o 
  -5   5  16      166.80      120.89     73.02 o 
  -3   5  16      199.56      151.95     72.12 o 
  -1   5  16     1719.31     1413.04    226.55 o 
   1   5  16      337.66      267.15     66.65 o 
   3   5  16        8.86      121.36     57.93 o 
   5   5  16        3.04       93.57     71.64 o 
 -14   6  16      328.67      460.34    109.16 o 
 -12   6  16     1034.85     1031.30    204.46 o 
 -10   6  16      854.79      967.48    283.07 o 
  -8   6  16       11.51       50.84    104.57 o 
  -6   6  16       59.84        0.00    129.81 o 
  -4   6  16      557.84      450.45    217.44 o 
  -2   6  16      138.86       85.68     43.48 o 
   0   6  16     1395.23     1440.72    240.93 o 
   2   6  16       31.19       93.08     35.83 o 
   4   6  16        4.06       78.55     53.51 o 
 -13   7  16       53.21       81.13     73.56 o 
 -11   7  16        5.24      195.44     97.36 o 
  -9   7  16      195.06      113.95    129.81 o 
  -7   7  16        4.07       26.68    108.90 o 
  -5   7  16       71.06       92.67    117.19 o 
  -3   7  16     1430.65     1578.33    334.63 o 
  -1   7  16      451.54      417.69    113.30 o 
   1   7  16      666.21      822.71    170.18 o 
   3   7  16       43.10      150.37     72.84 o 
 -10   8  16      492.67      422.62    285.59 o 
  -8   8  16      232.55      230.78    164.07 o 
  -6   8  16       74.69       31.01    132.70 o 
  -4   8  16      628.69      732.37    208.42 o 
  -2   8  16      158.05      192.92    100.97 o 
   0   8  16       83.29       68.14     56.08 o 
  -7   9  16      142.82      157.58    148.20 o 
  -5   9  16      671.32      650.51    169.84 o 
  -3   9  16       57.21       50.84    103.49 o 
 -15   1  17      242.04      231.14     82.71 o 
 -13   1  17       68.23       83.50     55.95 o 
 -11   1  17      984.01      911.59    204.82 o 
  -9   1  17      293.13      379.80    104.94 o 
  -7   1  17       54.06       66.19     31.61 o 
  -5   1  17       23.99       63.91     37.32 o 
  -3   1  17       90.33      176.98     45.77 o 
  -1   1  17       12.85       65.77     41.73 o 
   1   1  17        5.52       90.87     50.30 o 
   3   1  17       89.06      186.38     90.00 o 
 -14   2  17      425.78      342.21    155.42 o 
 -12   2  17      328.85      176.72    107.12 o 
 -10   2  17     2179.30     1892.59    197.25 o 
  -8   2  17        2.09       37.31     37.71 o 
  -6   2  17       48.34      203.09     50.10 o 
  -4   2  17        2.62       92.69     38.78 o 
  -2   2  17      657.33      678.13    118.43 o 
   0   2  17       46.15      209.62     85.38 o 
   2   2  17      130.81      125.32     67.59 o 
   4   2  17      132.92      113.15     73.83 o 
 -13   3  17     1008.12      645.47    239.07 o 
 -11   3  17     1045.60      946.61    181.51 o 
  -9   3  17      388.62      448.63    116.62 o 
  -7   3  17      183.62      167.23     58.35 o 
  -5   3  17      302.49      195.02     65.20 o 
  -3   3  17       81.30      104.10     32.45 o 
  -1   3  17     1315.22     1255.92    193.53 o 
   1   3  17       26.63      100.66     64.21 o 
   3   3  17       52.02      128.02     69.37 o 
 -14   4  17      479.58      407.88    128.59 o 
 -12   4  17     2487.26     2257.38    260.37 o 
 -10   4  17       14.93      103.90     31.95 o 
  -8   4  17      865.86      681.99    200.71 o 
  -6   4  17      571.94      682.47    241.42 o 
  -4   4  17     1051.53      997.13    161.04 o 
  -2   4  17       80.38      129.70     38.81 o 
   0   4  17      519.56      638.40     85.07 o 
   2   4  17      373.58      454.22    146.76 o 
 -13   5  17     1067.94     1084.33    329.94 o 
 -11   5  17       93.44      127.24     65.06 o 
  -9   5  17      858.27      828.29    381.51 o 
  -7   5  17      296.46      142.06     63.79 o 
  -5   5  17     1604.63      995.79    289.19 o 
  -3   5  17      544.86      446.07    109.04 o 
  -1   5  17       86.13      142.46     52.72 o 
   1   5  17      504.13      478.51     84.54 o 
 -10   6  17     1241.88     1482.05    435.24 o 
  -8   6  17      346.50      169.48    182.82 o 
  -6   6  17      928.60      873.72    360.96 o 
  -4   6  17      587.86      553.15    240.16 o 
  -2   6  17      297.16      279.52    149.11 o 
   0   6  17        3.67       80.66     96.28 o 
  -9   7  17      752.45      926.37    398.10 o 
  -7   7  17     1116.97      871.92    377.54 o 
  -5   7  17       57.67      182.82    129.81 o 
  -3   7  17      642.69      594.62    185.35 o 
 -12   0  18       74.18       82.22    104.21 o 
 -10   0  18      514.24      474.18    263.23 o 
  -8   0  18      361.72      339.69    108.36 o 
  -6   0  18      266.59      331.32    118.10 o 
  -4   0  18      505.04      331.99    304.70 o 
  -2   0  18     1884.06     1626.65    546.30 o 
   0   0  18      253.89      248.45    119.36 o 
 -11   1  18      411.14      306.71     75.73 o 
  -9   1  18       93.25      133.29     47.80 o 
  -7   1  18      196.24      251.39     85.42 o 
  -5   1  18      527.91      592.35    132.23 o 
  -3   1  18      962.30     1110.61    182.59 o 
  -1   1  18      840.15      996.57    211.85 o 
 -10   2  18       81.43      138.30     56.05 o 
  -8   2  18       54.98       79.37     31.02 o 
  -6   2  18      843.02      805.24    162.60 o 
  -4   2  18      576.50      541.67    104.21 o 
  -2   2  18      451.26      545.32    137.71 o 
   0   2  18      736.59      595.89    197.94 o 
 -11   3  18       55.01       57.73     38.43 o 
  -9   3  18      194.24      206.01    111.83 o 
  -7   3  18      263.46      240.95     83.64 o 
  -5   3  18      229.88      225.52     65.80 o 
  -3   3  18      712.39      760.46     90.15 o 
  -1   3  18       82.31       74.64    100.25 o 
  -8   4  18       27.26       82.23     52.15 o 
  -6   4  18      113.10       91.46     64.16 o 
  -4   4  18       81.76       63.22     37.02 o 
  -2   4  18       14.68       98.46     34.50 o 
                                                 
